# Supplementary material for: Lung eQTLs to Help Reveal the Molecular Underpinnings of Asthma
Source: PLoS Genet. 2012 Nov 29;8(11):e1003029. doi: 10.1371/journal.pgen.1003029 (PMC3510026; doi:10.1371/journal.pgen.1003029)
Supplement: Table S2 — (a) cis-eQTLs at 10% FDR. (b) Trans-eQTLs at 10% FDR. (XLSX) [file pgen.1003029.s006.xlsx]

## Sheet: eQTL.FDR10
Table S2A, cis-eQTLs at 10% FDR
SNP	ProbeSet	GeneSymbol	reference.and.effetive.alleles	Z.Laval	Z.Groningen	Z.UBC	St.Err.Laval	St.Err.Groningen	St.Err.UBC	beta.Laval	beta.Groningen	beta.UBC	signed.Z.fix	pvalue.fix	Q	Q.df	Q.pvalue	tau	signed.Z.random
rs222908	100121620_TGI_at	MPV17L	C_T	-2.1558	-2.91004	-2.55475	0.0707048	0.0744161	0.0791425	-0.152425	-0.216554	-0.202189	-4.35658	1.32111e-05	0.432356	2	0.805592	0	-4.35658
rs11758776	100121621_TGI_at	ALDH8A1	A_G	-6.26213	-5.92562	-6.59792	0.0775815	0.0834383	0.0835779	-0.485825	-0.494423	-0.551441	-10.8181	0	0.37757	2	0.827965	0	-10.8181
rs8103643	100121623_TGI_at	PLD3	A_G	-4.76584	-1.87302	-3.4039	0.216275	0.226135	0.189899	-1.03073	-0.423554	-0.646399	-5.80739	6.34546e-09	3.91221	2	0.141408	0.205592	-4.1356
rs7336214	100121624_TGI_at	NUDT15	C_A	-4.50225	-3.22784	-1.0809	0.0732479	0.079661	0.0830888	-0.329781	-0.257133	-0.0898111	-5.30047	1.15505e-07	4.8049	2	0.0904958	0.0930401	-3.2649
rs1264420	100121628_TGI_at	PSORS1C1	C_T	-6.18437	-4.58907	-3.88774	0.0700676	0.0718575	0.0818739	-0.433324	-0.329759	-0.318305	-8.57454	0	1.51662	2	0.468457	0	-8.57454
rs7282535	100121630_TGI_at	NA	A_T	3.29364	2.30503	1.66635	0.102398	0.114801	0.109187	0.337261	0.26462	0.181943	4.25005	2.13719e-05	1.07661	2	0.583736	0	4.25005
rs1564576	100121632_TGI_at	NA	G_C	4.8782	5.36771	4.76093	0.0912178	0.09642	0.0959641	0.444979	0.517555	0.456879	8.64362	0	0.335797	2	0.845439	0	8.64362
rs9923313	100121642_TGI_at	LOC400550	C_T	-4.42823	-1.99618	-2.18963	0.0849942	0.0937771	0.09847	-0.376373	-0.187196	-0.215613	-5.15603	2.52247e-07	2.65081	2	0.265695	0.0526252	-4.35605
rs3737580	100121648_TGI_at	NA	A_G	-2.51293	-1.75177	-2.84153	0.120253	0.128182	0.12077	-0.302188	-0.224546	-0.343171	-4.13823	3.49988e-05	0.46357	2	0.793117	0	-4.13823
rs8069185	100121649_TGI_at	SOX9	T_G	-1.9905	-3.74239	-2.35586	0.14765	0.194901	0.154022	-0.293897	-0.729396	-0.362855	-4.2751	1.9105e-05	3.38707	2	0.183869	0.136588	-3.53402
rs17670229	100121651_TGI_at	LILRA1	G_C	-3.0258	-3.51812	-0.713091	0.119273	0.127319	0.128613	-0.360895	-0.447924	-0.0917131	-4.24593	2.1769e-05	4.2298	2	0.120645	0.131989	-2.87822
rs11204682	100121653_TGI_at	ENSA	G_T	-4.13261	-2.48749	-4.37158	0.0793225	0.0901618	0.0918291	-0.327809	-0.224277	-0.401438	-6.34746	2.18902e-10	1.92144	2	0.382618	0	-6.34746
rs2127230	100121659_TGI_at	OR4P4	C_T	6.96798	3.01667	0.840821	0.0730322	0.0849302	0.0847012	0.508887	0.256207	0.0712186	6.77985	1.20297e-11	15.7392	2	0.00038219	0.211558	2.15283
rs8062263	100121661_TGI_at	SYT17	A_G	-5.22995	-3.49501	-4.76026	0.137178	0.114448	0.124383	-0.717434	-0.399996	-0.592096	-7.52562	5.24025e-14	3.32203	2	0.189946	0.101617	-6.00817
rs943378	100121664_TGI_at	EVL	T_C	4.61694	1.99454	1.56989	0.125424	0.164896	0.179794	0.579075	0.328891	0.282256	5.21282	1.85992e-07	2.45319	2	0.29329	0.0739338	4.39325
rs11741701	100121666_TGI_at	PRLR	A_G	-3.95925	-1.90691	-2.76332	0.0697868	0.0812557	0.0790678	-0.276304	-0.154947	-0.21849	-5.12644	2.95273e-07	1.28807	2	0.525169	0	-5.12644
rs6906442	100121669_TGI_at	NA	C_G	-2.62869	-1.93427	-2.35831	0.0999963	0.111385	0.0996778	-0.262859	-0.215449	-0.235072	-4.02101	5.79497e-05	0.103158	2	0.949729	0	-4.02101
rs1344641	100121670_TGI_at	KLHL23	T_C	-5.93421	-1.91726	-4.79945	0.0748925	0.0814748	0.0838807	-0.444428	-0.156209	-0.402581	-7.42453	1.13243e-13	7.58947	2	0.0224888	0.133735	-3.7295
rs1887191	100121671_TGI_at	ZNF217	C_T	-2.94066	-2.06105	-2.30615	0.236124	0.271087	0.370632	-0.694359	-0.558724	-0.854734	-4.12392	3.72475e-05	0.425727	2	0.808267	0	-4.12392
rs2293771	100121680_TGI_at	MGC39372	A_C	8.49245	6.07013	5.48209	0.0953089	0.104771	0.109542	0.809406	0.635976	0.600521	11.7566	0	2.50065	2	0.286411	0.0515567	10.3965
rs16832251	100121682_TGI_at	BTBD19	A_T	-3.18458	-1.72522	-2.55564	0.0843468	0.0955171	0.102964	-0.268609	-0.164788	-0.26314	-4.35271	1.34464e-05	0.773509	2	0.679258	0	-4.35271
rs4237094	100121683_TGI_at	NA	T_C	-7.11167	-5.99583	-5.81893	0.0767704	0.0835216	0.0974057	-0.545966	-0.500781	-0.566797	-10.8984	0	0.294594	2	0.863037	0	-10.8984
rs864553	100121684_TGI_at	LOC729970	C_G	5.34075	2.41187	3.38482	0.0908563	0.102361	0.105773	0.485241	0.24688	0.358021	6.6183	3.63352e-11	3.06412	2	0.21609	0.0725593	5.20811
rs2271539	100121685_TGI_at	NBR1	A_G	-3.08397	-2.96511	-3.33917	0.0734107	0.0749542	0.0824239	-0.226396	-0.222247	-0.275227	-5.37178	7.79632e-08	0.272615	2	0.872574	0	-5.37178
rs11937245	100121687_TGI_at	NA	A_G	-3.17527	-1.38968	-2.2154	0.0661314	0.0768335	0.075496	-0.209985	-0.106774	-0.167254	-4.03863	5.37637e-05	1.03674	2	0.595492	0	-4.03863
rs701907	100121688_TGI_at	NA	C_T	-3.1261	-1.98383	-2.02313	0.0978127	0.0858897	0.0973231	-0.305772	-0.170391	-0.196897	-4.0239	5.72412e-05	1.1588	2	0.560234	0	-4.0239
rs12813848	100121689_TGI_at	LOC100287314	C_T	-2.38908	-4.05955	-1.72073	0.0849717	0.0894484	0.0995784	-0.203004	-0.363121	-0.171348	-4.77106	1.83256e-06	2.52884	2	0.282403	0.0468545	-4.21106
rs1351383	100121690_TGI_at	PSMB9	G_T	-4.38467	-2.16225	-1.79899	0.0670277	0.0733853	0.0753727	-0.293894	-0.158677	-0.135595	-4.99553	5.8675e-07	3.00344	2	0.222746	0.0508898	-3.95162
rs373018	100121691_TGI_at	TNNC2	C_T	-4.75543	-3.41138	-2.04752	0.0659821	0.0694642	0.0764112	-0.313773	-0.236969	-0.156454	-6.07996	1.20211e-09	2.44086	2	0.295103	0.0330907	-5.39255
rs245237	100121693_TGI_at	SLC12A2	A_G	3.00284	3.80048	1.17544	0.0737843	0.0816425	0.0810409	0.221562	0.310281	0.0952589	4.61517	3.92776e-06	3.53768	2	0.170531	0.069048	3.4604
rs17198346	100121694_TGI_at	ATP5G3	T_C	5.36369	2.6466	6.05524	0.0990389	0.118804	0.131645	0.531214	0.314426	0.797143	7.91598	2.44249e-15	7.41029	2	0.0245966	0.190434	4.20692
rs1998632	100121695_TGI_at	ABI1	G_A	-2.89824	-1.06377	-4.88545	0.0690806	0.0718786	0.0753641	-0.200212	-0.0764626	-0.368188	-4.99187	5.97984e-07	7.87729	2	0.0194746	0.123531	-2.58656
rs4774925	100121703_TGI_at	LOC283663	C_T	4.41616	2.56264	1.34406	0.070576	0.0805933	0.078274	0.311675	0.206531	0.105205	4.98379	6.23511e-07	3.85492	2	0.145517	0.0735472	3.4561
rs753414	100121705_TGI_at	SHF	A_C	-4.00978	-3.82612	-2.07164	0.0748391	0.0794327	0.0772889	-0.300088	-0.303919	-0.160115	-5.72434	1.03838e-08	2.24941	2	0.324749	0.0272492	-5.39546
rs7317038	100121710_TGI_at	GRTP1	C_T	-4.70219	-2.40557	-4.5934	0.0718442	0.0766938	0.0797093	-0.337825	-0.184493	-0.366137	-6.76443	1.33835e-11	3.22699	2	0.19919	0.0595397	-5.31459
rs2145028	100121711_TGI_at	FAM177A1	A_T	4.40983	6.27569	6.56522	0.0899634	0.0853497	0.092658	0.396724	0.535628	0.60832	9.94291	0	2.79903	2	0.246716	0.0564276	8.41328
rs9579162	100121712_TGI_at	NA	A_C	-7.7675	-5.09771	-5.4928	0.179598	0.138172	0.150548	-1.39503	-0.70436	-0.826928	-9.97893	0	9.81005	2	0.00740927	0.306421	-4.84296
rs13402379	100121715_TGI_at	INPP4A	A_G	2.06341	3.44143	4.62112	0.0780652	0.0850222	0.0883181	0.161081	0.292598	0.408128	5.62847	1.81816e-08	4.44299	2	0.108447	0.0925039	3.92431
rs1229658	100121716_TGI_at	NA	A_G	7.28172	6.0495	6.30508	0.0799619	0.0809649	0.0891001	0.582261	0.489797	0.561784	11.3245	0	0.716962	2	0.698737	0	11.3245
rs3816331	100121717_TGI_at	LOC654433	A_G	-7.49058	-5.16271	-5.90771	0.0735122	0.0791836	0.0799989	-0.550648	-0.408802	-0.47261	-10.8024	0	1.73998	2	0.418955	0	-10.8024
rs2913960	100121718_TGI_at	CD320	C_T	-3.78591	-2.39993	-1.96287	0.0859004	0.084624	0.0862341	-0.325211	-0.203092	-0.169266	-4.70186	2.57802e-06	1.82333	2	0.401856	0	-4.70186
rs12998112	100121720_TGI_at	FSIP2	G_T	2.4426	2.70013	2.73824	0.0750587	0.0768459	0.0781757	0.183339	0.207494	0.214064	4.54028	5.61803e-06	0.0904125	2	0.9558	0	4.54028
rs16847257	100121722_TGI_at	NA	A_G	-2.2319	-1.9301	-3.51188	0.114375	0.103294	0.119829	-0.255272	-0.199368	-0.420824	-4.27109	1.94516e-05	2.03667	2	0.361196	0.0152064	-4.32181
rs3773263	100121726_TGI_at	FBLN2	T_C	2.94198	2.74873	2.33613	0.067056	0.0735532	0.0757303	0.197278	0.202178	0.176916	4.64846	3.34423e-06	0.0647064	2	0.968165	0	4.64846
rs4651080	100121739_TGI_at	STX6	G_A	1.86242	1.5112	3.91654	0.0696053	0.0779378	0.0784768	0.129634	0.11778	0.307357	4.09464	4.22831e-05	3.79462	2	0.149972	0.0712714	3.04937
rs7187976	100121741_TGI_at	GPRC5B	A_G	-8.62546	-2.53678	-3.25715	0.079779	0.0995839	0.0988332	-0.688131	-0.252623	-0.321914	-9.13238	0	14.4638	2	0.00072314	0.230537	-2.96857
rs4762836	100121743_TGI_at	GOLT1B	C_T	3.69684	1.2778	3.81015	0.115128	0.154616	0.143297	0.425611	0.197568	0.545985	5.22813	1.71236e-07	2.7995	2	0.246658	0.0865015	4.30362
rs17476000	100121752_TGI_at	LOC100129850	A_G	3.13239	1.45499	2.95384	0.236914	0.21481	0.240113	0.742108	0.312547	0.709256	4.20127	2.65418e-05	2.30036	2	0.31658	0.0892703	4.01003
rs485036	100121754_TGI_at	CTSW	C_T	7.35447	5.94259	2.38701	0.0666459	0.0721483	0.0817733	0.490146	0.428748	0.195194	9.51263	0	8.22031	2	0.0164052	0.129173	4.38819
rs4998656	100121756_TGI_at	LOC283861	C_G	7.61009	7.05807	7.7137	0.158466	0.137158	0.135079	1.20594	0.968074	1.04196	12.7857	0	1.3152	2	0.518094	0	12.7857
rs17134821	100121757_TGI_at	UVRAG	C_T	-2.8913	-2.04874	-2.01989	0.133751	0.154815	0.132645	-0.386715	-0.317175	-0.267928	-4.02218	5.76627e-05	0.40049	2	0.81853	0	-4.02218
rs7111107	100121767_TGI_at	CHORDC1	C_T	-4.97833	-1.26775	-2.21342	0.0671012	0.0729839	0.0746851	-0.334052	-0.0925253	-0.16531	-5.09463	3.49418e-07	6.35594	2	0.0416701	0.105549	-2.71399
rs8072124	100121768_TGI_at	FLJ90757	A_G	-4.19666	-1.71398	-2.86572	0.0708408	0.0865452	0.0842951	-0.297295	-0.148337	-0.241567	-5.28014	1.29086e-07	1.77549	2	0.411583	0	-5.28014
rs7808669	100121771_TGI_at	FIS1	A_G	5.15242	3.3611	3.63203	0.154903	0.171013	0.170891	0.798125	0.574793	0.62068	7.1093	1.1664e-12	1.07596	2	0.583926	0	7.1093
rs6546857	100121772_TGI_at	ALMS1	A_G	2.04524	3.97537	3.20136	0.0817131	0.0867054	0.0905074	0.167123	0.344686	0.289746	5.22605	1.73168e-07	2.3515	2	0.308588	0.0361517	4.88027
rs11048141	100121775_TGI_at	ITPR2	A_G	2.80864	2.38736	2.51494	0.119084	0.136616	0.148549	0.334464	0.326152	0.37359	4.42222	9.76898e-06	0.0626697	2	0.969151	0	4.42222
rs2774002	100121780_TGI_at	BTF3P11	C_T	-3.18093	-2.92212	-0.774496	0.127009	0.132129	0.143276	-0.404006	-0.386096	-0.110967	-4.12815	3.65697e-05	2.80785	2	0.245631	0.085138	-3.37931
rs6052246	100121792_TGI_at	MAVS	A_G	3.76769	2.29826	2.69466	0.0756026	0.0778502	0.0834208	0.284848	0.17892	0.224791	5.08875	3.60434e-07	0.96036	2	0.618672	0	5.08875
rs3212627	100121793_TGI_at	MOCS2	A_T	3.5695	0.830137	3.10613	0.0868129	0.0873972	0.0942692	0.309879	0.0725517	0.292812	4.27968	1.8716e-05	4.51302	2	0.104715	0.100241	2.88445
rs12370473	100121797_TGI_at	REP15	A_G	3.69469	0.677234	3.42488	0.0853271	0.0811257	0.0989579	0.315257	0.0549411	0.338919	4.19505	2.72812e-05	6.82999	2	0.0328766	0.136934	2.4611
rs4074418	100121801_TGI_at	NA	G_T	-2.96667	-2.0266	-2.31588	0.123552	0.119859	0.137733	-0.366537	-0.242906	-0.318973	-4.19108	2.77627e-05	0.525694	2	0.768859	0	-4.19108
rs1054945	100121802_TGI_at	CECR7	G_A	2.86096	2.7791	5.07342	0.107885	0.114265	0.132103	0.308656	0.317553	0.670213	5.82836	5.59744e-09	5.41351	2	0.066753	0.153643	3.77244
rs2180292	100121803_TGI_at	TOMM34	C_G	-3.39956	-2.91208	-3.1444	0.0731319	0.0741656	0.0780639	-0.248617	-0.215976	-0.245464	-5.45576	4.87641e-08	0.117214	2	0.943078	0	-5.45576
rs10869089	100121804_TGI_at	NA	C_G	-4.7299	-4.13822	-6.71173	0.127909	0.122727	0.12366	-0.604995	-0.507872	-0.82997	-8.99767	0	3.58215	2	0.166781	0.110951	-6.72048
rs2681505	100121812_TGI_at	NA	T_C	-6.00389	-5.17793	-6.42284	0.0797361	0.0885722	0.0926085	-0.478727	-0.458621	-0.594809	-10.0726	0	1.32276	2	0.516138	0	-10.0726
rs9347385	100121818_TGI_at	SLC22A1	A_C	-2.96077	-2.4114	-4.68552	0.0774762	0.0880982	0.0872002	-0.229389	-0.21244	-0.408578	-5.7196	1.06773e-08	3.18889	2	0.203021	0.0648664	-4.58541
rs2638267	100121822_TGI_at	LRRK2	A_G	4.86804	1.57471	3.09881	0.0716511	0.0765042	0.0871188	0.3488	0.120472	0.269965	5.59233	2.24041e-08	4.82033	2	0.0898003	0.0927952	3.5299
rs6723274	100121823_TGI_at	SULT1C2	T_C	-6.27749	-4.59867	-5.72526	0.0924527	0.108558	0.102025	-0.580371	-0.499222	-0.584121	-9.64988	0	0.417196	2	0.811722	0	-9.64988
rs7976319	100121826_TGI_at	DNAH10OS	G_A	-5.67421	-4.1101	-5.71219	0.0716077	0.0769343	0.075453	-0.406317	-0.316207	-0.431002	-8.98428	0	1.25918	2	0.532811	0	-8.98428
rs2586238	100121829_TGI_at	NA	C_T	-3.67426	-6.19604	-5.64086	0.0666482	0.0699242	0.0703041	-0.244883	-0.433253	-0.396575	-8.85754	0	4.33172	2	0.114651	0.0744379	-6.08596
rs2284992	100121836_TGI_at	NA	A_C	3.43177	2.5056	3.12236	0.069592	0.070387	0.0761475	0.238824	0.176362	0.23776	5.21161	1.87213e-07	0.505979	2	0.776476	0	5.21161
rs2131006	100121837_TGI_at	GOLGA2B	C_T	4.84025	3.31154	2.79362	0.112525	0.122257	0.144212	0.544649	0.404859	0.402873	6.46766	9.95342e-11	0.925931	2	0.629414	0	6.46766
rs2267867	100121838_TGI_at	SDC4	G_A	-5.549	-2.03815	-1.28659	0.0764387	0.0851648	0.0915825	-0.424158	-0.173579	-0.117829	-5.53572	3.09961e-08	8.05032	2	0.0178606	0.146406	-2.49296
rs11065178	100121840_TGI_at	NA	C_T	-3.50381	-2.00755	-2.08688	0.193591	0.27475	0.219215	-0.678308	-0.551575	-0.457475	-4.4997	6.80498e-06	0.579457	2	0.748467	0	-4.4997
rs1523523	100121846_TGI_at	NA	C_T	-2.51163	-2.98827	-2.33171	0.14758	0.131575	0.133878	-0.370665	-0.393182	-0.312165	-4.51884	6.21806e-06	0.196056	2	0.906624	0	-4.51884
rs10140164	100121852_TGI_at	WDHD1	A_G	-3.87431	-5.23522	-0.539515	0.0652704	0.0722639	0.0776294	-0.252878	-0.378318	-0.0418822	-5.79455	6.85063e-09	10.1966	2	0.00610701	0.144844	-2.42726
rs1325290	100121856_TGI_at	NA	C_G	3.26084	2.43358	1.79872	0.141051	0.151686	0.152499	0.459944	0.369141	0.274302	4.38439	1.16312e-05	0.799458	2	0.670502	0	4.38439
rs488579	100121858_TGI_at	C6orf138	T_G	-3.92467	-2.14433	-2.43647	0.0881777	0.0908125	0.0926243	-0.346068	-0.194732	-0.225677	-4.95328	7.29718e-07	1.60464	2	0.448288	0	-4.95328
rs207941	100121860_TGI_at	LOC285178	A_G	-5.3349	-3.49354	-3.65942	0.176504	0.243318	0.215778	-0.941633	-0.850041	-0.789622	-7.32674	2.35811e-13	0.309406	2	0.85667	0	-7.32674
rs10795919	100121862_TGI_at	UPF2	A_G	2.48508	3.41949	2.07474	0.0719972	0.0761243	0.0787922	0.178919	0.260307	0.163473	4.60434	4.13776e-06	0.927849	2	0.628811	0	4.60434
rs3787938	100121863_TGI_at	BACE2	G_A	-8.57354	-2.96378	-6.37773	0.0652866	0.0717497	0.0741721	-0.559737	-0.212651	-0.473049	-10.5621	0	13.4367	2	0.00120855	0.168129	-3.95504
rs3938523	100121871_TGI_at	WASF3	C_T	3.76824	0.186594	3.76102	0.0870683	0.0916637	0.0915381	0.328094	0.0171039	0.344277	4.52338	6.08597e-06	8.21805	2	0.0164238	0.158807	2.18818
rs7070793	100121873_TGI_at	ACADSB	A_G	2.91265	3.48374	3.4722	0.0715216	0.0699617	0.0770953	0.208317	0.243728	0.267691	5.66908	1.43565e-08	0.327023	2	0.849157	0	5.66908
rs2045258	100121877_TGI_at	CENPW	C_T	5.07625	1.74814	4.92481	0.0669679	0.0725385	0.0725774	0.339946	0.126808	0.35743	6.87195	6.33271e-12	6.39768	2	0.0408094	0.104761	3.7799
rs1426054	100121881_TGI_at	CLSTN2	T_C	4.97064	4.92785	3.06006	0.0708202	0.0691507	0.0744276	0.352022	0.340765	0.227753	7.5551	4.17444e-14	1.77116	2	0.412475	0	7.5551
rs4910021	100121883_TGI_at	GALNTL4	C_T	-1.75659	-2.62477	-3.94832	0.121854	0.123304	0.122201	-0.214047	-0.323645	-0.48249	-4.80709	1.53146e-06	2.44562	2	0.294402	0.0578006	-4.34841
rs5753618	100121886_TGI_at	FLJ20464	C_T	4.40733	1.70994	1.90092	0.0828619	0.0943239	0.09447	0.3652	0.161288	0.17958	4.86096	1.16815e-06	3.36987	2	0.185457	0.0748184	3.57497
rs4821788	100121887_TGI_at	KDELR3	A_G	-5.92496	-0.919647	-2.42321	0.0633426	0.0721457	0.0778514	-0.375302	-0.0663486	-0.188651	-5.77847	7.53821e-09	10.6826	2	0.00478967	0.147676	-2.24887
rs3807306	100121888_TGI_at	TNPO3	G_T	-5.74837	-5.72426	-4.63191	0.0652758	0.0713942	0.0737235	-0.37523	-0.408678	-0.341481	-9.31289	0	0.428854	2	0.807004	0	-9.31289
rs7259645	100121891_TGI_at	ZNF100	T_C	5.66716	4.66307	5.00256	0.0974118	0.112655	0.102622	0.552048	0.525318	0.513375	8.87219	0	0.0786981	2	0.961415	0	8.87219
rs10504389	100121892_TGI_at	NA	C_T	4.25532	1.11617	4.64061	0.0923131	0.0989034	0.103242	0.392821	0.110393	0.479105	5.7716	7.85236e-09	7.47541	2	0.0238087	0.162238	2.98729
rs3765502	100121895_TGI_at	DCDC2	A_G	4.86421	3.31338	3.98155	0.105211	0.113598	0.117262	0.511766	0.376393	0.466883	7.06723	1.58051e-12	0.780174	2	0.676998	0	7.06723
rs2359775	100121901_TGI_at	NA	A_T	-4.66358	-4.07946	-5.69019	0.0927429	0.0970043	0.0975897	-0.432513	-0.395726	-0.555304	-8.31049	0	1.48057	2	0.476978	0	-8.31049
rs1861678	100121902_TGI_at	PRDM4	A_G	-2.14648	-2.1232	-3.40048	0.0704613	0.0722792	0.0719291	-0.151244	-0.153463	-0.244593	-4.4198	9.87908e-06	1.10334	2	0.575987	0	-4.4198
rs9539157	100121905_TGI_at	PCDH20	G_T	4.40028	3.00743	3.46795	0.0684834	0.0698572	0.0783038	0.301346	0.210091	0.271554	6.27774	3.43531e-10	0.896318	2	0.638803	0	6.27774
rs2306190	100121907_TGI_at	PALM3	G_T	7.18524	4.5368	6.44197	0.0658851	0.0727947	0.0734449	0.4734	0.330255	0.47313	10.5639	0	2.65514	2	0.265121	0.0404248	9.1146
rs9816875	100121908_TGI_at	FLJ42393	A_G	6.92434	3.71554	7.16988	0.0912701	0.107668	0.0967719	0.631985	0.400045	0.693842	10.5143	0	4.47546	2	0.1067	0.109389	6.85029
rs9969534	100121910_TGI_at	NA	A_T	-3.62385	-3.09339	-4.47423	0.0666162	0.0758526	0.0744887	-0.241407	-0.234642	-0.33328	-6.41419	1.41574e-10	1.12079	2	0.570983	0	-6.41419
rs2453584	100121915_TGI_at	SLC47A1	C_G	-6.51605	-4.83004	-3.25377	0.0708753	0.0767199	0.0806979	-0.461827	-0.37056	-0.262572	-8.62585	0	3.44409	2	0.1787	0.0645745	-6.42745
rs2185080	100121916_TGI_at	LAX1	C_T	-6.15182	-2.94093	-4.12886	0.0773966	0.0757628	0.077346	-0.47613	-0.222813	-0.319351	-7.59542	3.06422e-14	5.5548	2	0.0622001	0.102431	-4.58335
rs7577050	100121917_TGI_at	C2orf3	A_C	5.08854	3.87037	5.4717	0.070627	0.0772003	0.0752617	0.359388	0.298794	0.41181	8.35471	0	1.09968	2	0.577042	0	8.35471
rs9610375	100121918_TGI_at	NA	G_T	-5.07337	-4.36941	-5.91042	0.0675743	0.0756063	0.0728454	-0.34283	-0.330355	-0.430547	-8.85042	0	1.12374	2	0.570143	0	-8.85042
rs3774718	100121920_TGI_at	LOC100507062	A_G	4.71365	2.56321	2.89194	0.0674753	0.07315	0.0782915	0.318055	0.187499	0.226414	5.99432	2.04344e-09	1.83745	2	0.399028	0	5.99432
rs6956589	100121923_TGI_at	LOC154822	C_T	-2.00991	-3.34467	-4.63827	0.0693094	0.0706137	0.0747385	-0.139305	-0.236179	-0.346658	-5.64559	1.64617e-08	4.13839	2	0.126287	0.0739481	-4.00989
rs698720	100121931_TGI_at	ZFP90	T_C	6.94366	3.59862	4.11076	0.0756901	0.0856037	0.0987182	0.525567	0.308055	0.405807	8.70258	0	3.6691	2	0.159685	0.0786993	6.21646
rs7607844	100121936_TGI_at	NA	A_T	-4.99366	-0.375167	-3.64274	0.072676	0.0793768	0.0797179	-0.362919	-0.0297795	-0.290391	-5.38799	7.12484e-08	10.2649	2	0.00590219	0.156921	-2.26939
rs7254178	100121951_TGI_at	ZNF324	C_T	4.43266	2.99355	3.43427	0.111663	0.155919	0.152516	0.494964	0.466752	0.523781	6.27147	3.57659e-10	0.068402	2	0.966377	0	6.27147
rs1205170	100121952_TGI_at	HOOK2	A_C	2.40086	2.44687	2.23903	0.0704097	0.0697116	0.0746074	0.169044	0.170575	0.167048	4.09354	4.24835e-05	0.00119488	2	0.999403	0	4.09354
rs2306899	100121956_TGI_at	DDHD2	A_G	-4.63772	-4.49222	-4.54816	0.0772216	0.0823011	0.0879315	-0.358132	-0.369715	-0.399926	-7.86019	3.77476e-15	0.13186	2	0.936196	0	-7.86019
rs12066507	100121959_TGI_at	ZNF670	C_T	2.98592	2.19825	3.09198	0.0860271	0.0936373	0.0949238	0.25687	0.205839	0.293503	4.7773	1.77662e-06	0.437399	2	0.803563	0	4.7773
rs1195221	100121966_TGI_at	NA	T_G	3.37406	2.12466	1.69463	0.07304	0.0812992	0.0868363	0.246441	0.172733	0.147155	4.28629	1.81681e-05	0.874602	2	0.645777	0	4.28629
rs2297668	100121976_TGI_at	RRP12	A_G	-3.75385	-1.98906	-3.42996	0.0722203	0.0813784	0.0829467	-0.271104	-0.161866	-0.284504	-5.34617	8.98363e-08	1.39439	2	0.49798	0	-5.34617
rs13079480	100121978_TGI_at	NA	C_T	3.01744	1.68936	2.37228	0.076414	0.0843762	0.088299	0.230575	0.142542	0.20947	4.1349	3.55105e-05	0.62936	2	0.730022	0	4.1349
rs11258909	100121979_TGI_at	HSPA14	C_G	1.41596	2.58454	3.11853	0.236665	0.228927	0.207491	0.335107	0.591669	0.647067	4.20543	2.60586e-05	1.06616	2	0.586794	0	4.20543
rs11164869	100121981_TGI_at	LOC100131564	C_G	7.87185	4.40969	5.16799	0.0928576	0.0900342	0.0990603	0.730962	0.397023	0.511942	10.0374	0	6.82327	2	0.0329872	0.145831	5.45324
rs1599384	100121985_TGI_at	B3GALNT1	C_T	3.45315	2.23006	1.74854	0.090393	0.0884412	0.0917581	0.312141	0.197229	0.160442	4.29477	1.74873e-05	1.5221	2	0.467175	0	4.29477
rs9841834	100121992_TGI_at	C3orf38	A_G	3.9025	1.52109	4.35954	0.0933565	0.111263	0.100191	0.364323	0.169242	0.436787	5.83966	5.23074e-09	3.35018	2	0.187292	0.0832541	4.37305
rs867224	100121994_TGI_at	CBR1	A_C	5.71127	2.7165	2.0854	0.147747	0.216419	0.215987	0.843824	0.587904	0.45042	6.63646	3.21316e-11	2.53609	2	0.281382	0.0991078	5.50107
rs11153277	100121996_TGI_at	KIAA1919	A_C	4.80936	4.16451	6.39929	0.077018	0.0807302	0.0835626	0.370407	0.336202	0.534741	8.78957	0	3.32828	2	0.189354	0.0655159	6.87025
rs159301	100122001_TGI_at	CCL11	G_A	1.03171	3.29036	2.90277	0.232215	0.213089	0.216479	0.239578	0.701141	0.628388	4.28439	1.83243e-05	2.41199	2	0.299394	0.100046	3.83346
rs7188234	100122002_TGI_at	IL32	A_G	6.32866	4.58662	3.09978	0.111711	0.132666	0.148958	0.706981	0.608489	0.461736	8.39619	0	1.73897	2	0.419167	0	8.39619
rs11719936	100122004_TGI_at	P2RY14	A_G	3.62688	2.238	6.46749	0.067008	0.0710877	0.0724842	0.24303	0.159094	0.468791	7.0194	2.22822e-12	9.95764	2	0.00688218	0.139941	3.20231
rs7942396	100122013_TGI_at	SC5DL	C_T	3.88279	3.55859	1.48586	0.133929	0.134662	0.139919	0.520018	0.479205	0.207899	5.22094	1.7802e-07	3.02442	2	0.220423	0.0974357	4.1999
rs4819308	100122014_TGI_at	PDXK	T_C	5.02074	2.69635	2.30621	0.18943	0.255717	0.310996	0.951078	0.689504	0.717221	6.1326	8.64547e-10	0.841842	2	0.656442	0	6.1326
rs12094184	100122023_TGI_at	ZSWIM5	G_T	3.30999	2.39288	2.49156	0.0991836	0.11025	0.115705	0.328296	0.263815	0.288287	4.77708	1.77855e-06	0.195682	2	0.906793	0	4.77708
rs7211213	100122025_TGI_at	TACO1	C_T	0.551783	2.29553	4.08652	0.0810307	0.0777856	0.078493	0.0447113	0.178559	0.320764	4.06419	4.82002e-05	5.99554	2	0.0498981	0.111789	2.30587
rs2015866	100122028_TGI_at	SRR	G_T	-6.97118	-2.03757	-5.36661	0.071971	0.0839713	0.0900315	-0.501722	-0.171098	-0.483163	-8.52429	0	10.2674	2	0.00589469	0.166059	-3.61467
rs2301647	100122035_TGI_at	CNTNAP1	A_G	7.54036	4.70824	6.51652	0.0649343	0.0733318	0.0740138	0.489628	0.345264	0.482312	10.9363	0	2.5741	2	0.276085	0.037852	9.57032
rs4948393	100122039_TGI_at	ANK3	C_T	1.03607	3.14642	3.50253	0.0683784	0.0708675	0.0752282	0.0708448	0.222979	0.263489	4.2959	1.73987e-05	4.14778	2	0.125696	0.0740261	3.08038
rs17645143	100122041_TGI_at	PSRC1	C_T	4.37071	1.70053	5.12164	0.0778191	0.0823816	0.0841313	0.340125	0.140092	0.43089	6.459	1.05395e-10	6.44872	2	0.0397811	0.121405	3.59668
rs2433673	100122056_TGI_at	TMEM61	C_G	-6.95892	-3.17599	-4.82419	0.0848095	0.0961589	0.0888433	-0.590183	-0.3054	-0.428597	-8.8591	0	5.048	2	0.0801385	0.110872	-5.41357
rs11587012	100122057_TGI_at	LCE1E	A_C	-9.70266	-5.08823	-0.0984468	0.0621141	0.0732574	0.0791913	-0.602671	-0.37275	-0.00779614	-9.74879	0	34.937	2	2.59142e-08	0.28894	-1.92209
rs9403922	100122059_TGI_at	SAMD5	C_T	3.5407	3.46084	4.08002	0.0724743	0.0760838	0.0760202	0.25661	0.263314	0.310164	6.38279	1.73894e-10	0.301352	2	0.860126	0	6.38279
rs10862355	100122064_TGI_at	PPFIA2	C_T	3.0574	1.85814	3.08535	0.0800336	0.0830966	0.0836367	0.244695	0.154405	0.258048	4.62991	3.65825e-06	0.925189	2	0.629648	0	4.62991
rs2295501	100122065_TGI_at	NA	G_T	-2.16113	-3.0647	-2.2251	0.0921804	0.101565	0.094149	-0.199214	-0.311266	-0.209491	-4.23079	2.32868e-05	0.787705	2	0.674454	0	-4.23079
rs16848334	100122070_TGI_at	TNNT2	T_C	2.62423	2.70398	2.22891	0.111108	0.134485	0.131654	0.291574	0.363644	0.293446	4.31223	1.61613e-05	0.201036	2	0.904369	0	4.31223
rs9857908	100122072_TGI_at	A4GNT	C_T	7.73533	2.83678	6.44123	0.0660155	0.0746102	0.0738604	0.510652	0.211653	0.475752	10.0655	0	10.184	2	0.00614561	0.144429	4.31172
rs13429321	100122075_TGI_at	GALNT3	A_T	5.04008	-0.0237534	1.40081	0.0668277	0.076644	0.0750263	0.336817	-0.00182056	0.105098	4.12816	3.65675e-05	11.9846	2	0.0024979	0.162473	1.45354
rs12908465	100122089_TGI_at	CALML4	G_A	4.60528	3.09371	4.08655	0.21864	0.254969	0.255821	1.0069	0.7888	1.04543	6.84972	7.39919e-12	0.606031	2	0.738588	0	6.84972
rs2110863	100122090_TGI_at	FZD7	A_G	-6.27368	-3.5962	-4.36385	0.0873732	0.0945109	0.0947015	-0.548152	-0.33988	-0.413263	-8.33635	0	2.7341	2	0.254857	0.0558201	-7.04936
rs1563055	100122093_TGI_at	ELP3	A_G	-6.28218	-4.72431	-1.5091	0.0752937	0.0775178	0.0839722	-0.473009	-0.366218	-0.126722	-7.50494	6.15064e-14	9.67382	2	0.00793152	0.154429	-3.24347
rs878971	100122100_TGI_at	INO80C	A_G	-3.91788	-3.02116	-2.86633	0.0697485	0.0793715	0.0774536	-0.273267	-0.239794	-0.222007	-5.71186	1.11746e-08	0.254168	2	0.88066	0	-5.71186
rs12070135	100122101_TGI_at	GLT25D2	G_A	-11.0132	-7.34416	-7.84548	0.060562	0.073807	0.0714134	-0.666979	-0.54205	-0.560272	-15.3874	0	2.14903	2	0.341463	0.0186658	-14.734
rs1849733	100122107_TGI_at	SLFN13	A_C	1.7448	2.59772	4.36753	0.0696783	0.0682789	0.0718037	0.121574	0.17737	0.313605	4.96761	6.77821e-07	3.87819	2	0.143834	0.0677428	3.60965
rs2960288	100122109_TGI_at	ADCY1	A_G	-5.81602	-4.4619	-4.54064	0.0745469	0.0927814	0.0932258	-0.433566	-0.413981	-0.423305	-8.58515	0	0.0276288	2	0.986281	0	-8.58515
rs3756873	100122114_TGI_at	EYA4	A_T	4.42313	3.21898	4.40283	0.125305	0.140146	0.141034	0.55424	0.451129	0.620948	6.96246	3.34377e-12	0.743228	2	0.689621	0	6.96246
rs7607644	100122116_TGI_at	SPATS2L	A_G	3.50806	2.16188	2.44743	0.0890424	0.0941534	0.0983381	0.312367	0.203548	0.240676	4.73715	2.16746e-06	0.73491	2	0.692494	0	4.73715
rs4562728	100122120_TGI_at	NA	C_G	6.93161	3.35588	4.19583	0.0649067	0.0703651	0.0727091	0.449908	0.236136	0.305075	8.5491	0	5.27326	2	0.0716022	0.0885964	5.12806
rs2287152	100122121_TGI_at	NA	A_T	-8.06881	-6.52585	-7.21508	0.0685669	0.0749468	0.0783298	-0.553253	-0.489092	-0.565156	-12.6012	0	0.593588	2	0.743197	0	-12.6012
rs2301570	100122122_TGI_at	RPL32P3	C_T	3.66664	3.72052	4.82225	0.160205	0.156559	0.184706	0.587415	0.58248	0.8907	6.85807	6.97997e-12	2.00501	2	0.366958	0.00834437	6.95824
rs10422531	100122125_TGI_at	GLTSCR2	A_G	-4.39389	-3.16431	-0.626779	0.0747125	0.0776181	0.0861491	-0.328279	-0.245608	-0.0539965	-5.00791	5.50249e-07	5.91888	2	0.0518481	0.111055	-2.7147
rs640088	100122128_TGI_at	NA	C_T	-6.82234	-4.98652	-5.26	0.0621376	0.0728734	0.0774099	-0.423924	-0.363385	-0.407176	-9.92475	0	0.408877	2	0.815105	0	-9.92475
rs236004	100122134_TGI_at	FTSJD1	C_T	2.82329	0.914127	3.81731	0.0718154	0.0773981	0.0815648	0.202756	0.0707517	0.311358	4.29265	1.76553e-05	4.61783	2	0.099369	0.0878935	2.86832
rs4969245	100122136_TGI_at	LOC100130078	C_T	4.05079	1.81274	1.05441	0.0716401	0.0807522	0.0842361	0.290199	0.146383	0.0888193	4.26309	2.01618e-05	3.68659	2	0.158295	0.0722805	2.94161
rs11691237	100122140_TGI_at	BIN1	T_C	-5.50175	-3.85917	-3.64271	0.0777123	0.0811544	0.0851523	-0.427554	-0.313189	-0.310185	-7.58436	3.33067e-14	1.41348	2	0.49325	0	-7.58436
rs1317177	100122145_TGI_at	TOP2B	A_G	0.953054	4.39618	2.57024	0.0726097	0.0691634	0.0742226	0.0692009	0.304055	0.19077	4.66727	3.05233e-06	5.48537	2	0.0643973	0.095006	2.7515
rs16910259	100122153_TGI_at	H2AFJ	A_G	4.81601	2.63069	5.10866	0.0900949	0.0931388	0.0892681	0.433897	0.245019	0.456041	7.31275	2.61791e-13	3.18272	2	0.203649	0.0698392	5.75232
rs6744779	100122166_TGI_at	NA	A_G	5.28087	0.960158	2.71872	0.0685537	0.0776321	0.0803815	0.362024	0.0745391	0.218535	5.47721	4.32093e-08	7.73884	2	0.0208705	0.127667	2.58466
rs4652523	100122175_TGI_at	XPR1	A_G	5.13296	5.79633	4.60892	0.0671394	0.0706187	0.0735615	0.344624	0.409329	0.339039	8.96856	0	0.610399	2	0.736976	0	8.96856
rs8942	100122178_TGI_at	C4BPA	C_T	17.2687	9.36399	9.80494	0.0724054	0.0905612	0.0866544	1.25035	0.848014	0.849641	21.8595	0	17.5923	2	0.000151318	0.231429	6.94628
rs4474633	100122193_TGI_at	SECISBP2L	A_G	5.8141	3.48244	5.90472	0.0715683	0.0754522	0.0795252	0.416105	0.262758	0.469574	8.74401	0	3.93695	2	0.13967	0.0742466	6.24857
rs3743760	100122211_TGI_at	MON1B	G_T	-5.21283	-3.29315	-5.78736	0.0710527	0.070628	0.0725047	-0.370386	-0.232589	-0.41961	-8.21624	2.22045e-16	3.70111	2	0.15715	0.0658403	-6.06484
rs6509214	100122215_TGI_at	RTN2	G_T	4.46276	1.97885	3.03792	0.0687335	0.0752388	0.0721012	0.306741	0.148886	0.219038	5.58812	2.29542e-08	2.4319	2	0.296429	0.0334474	4.99705
rs12368484	100122219_TGI_at	IKBIP	G_T	-7.10966	-4.15726	-3.46691	0.0896534	0.0948299	0.108866	-0.637406	-0.394232	-0.37743	-8.76726	0	4.78215	2	0.0915311	0.114903	-5.46812
rs11735470	100122221_TGI_at	PCDH18	C_T	-1.08677	-2.68213	-3.65348	0.24861	0.280817	0.256374	-0.270182	-0.753188	-0.936656	-4.19091	2.77838e-05	3.71415	2	0.156128	0.242144	-3.13866
rs10252508	100122224_TGI_at	LMBR1	A_C	-4.14906	-2.60186	-1.06394	0.0744019	0.0725948	0.0818748	-0.308698	-0.188881	-0.08711	-4.65012	3.31735e-06	4.05809	2	0.131461	0.0772768	-3.16402
rs7517820	100122227_TGI_at	ZCCHC17	C_T	4.14357	5.15161	2.7079	0.0901476	0.0989334	0.119188	0.373533	0.509667	0.32275	7.0207	2.20757e-12	1.71372	2	0.424493	0	7.0207
rs2877665	100122229_TGI_at	PARP14	G_C	4.29767	3.46636	4.0477	0.138392	0.114981	0.129815	0.594765	0.398566	0.525452	6.6432	3.06943e-11	1.2777	2	0.527899	0	6.6432
rs17100331	100122230_TGI_at	MIR1247	G_A	3.63047	1.6457	1.97247	0.111624	0.0998174	0.118485	0.405247	0.16427	0.233709	4.06347	4.83488e-05	2.66206	2	0.264205	0.063127	3.60202
rs2227398	100122237_TGI_at	FGA	A_G	-4.53741	-1.44438	-2.64378	0.0835477	0.092341	0.0924253	-0.37909	-0.133375	-0.244353	-5.15378	2.55287e-07	3.94046	2	0.139425	0.0880078	-3.54358
rs13138340	100122240_TGI_at	UCHL1	G_A	-6.30794	-2.76867	-5.39359	0.148078	0.183583	0.167264	-0.934064	-0.508281	-0.902154	-8.64245	0	3.70662	2	0.156717	0.153059	-6.12403
rs2855116	100122242_TGI_at	FLJ27255	G_T	4.06275	3.10382	4.75197	0.0650011	0.0738161	0.0729114	0.264084	0.229112	0.346473	6.85689	7.03748e-12	1.36581	2	0.505148	0	6.85689
rs17736300	100122255_TGI_at	NA	C_T	3.0483	2.56064	4.10993	0.169258	0.18948	0.158459	0.51595	0.48519	0.651257	5.70573	1.15844e-08	0.555272	2	0.757572	0	5.70573
rs6442383	100122256_TGI_at	NUP210	T_C	4.48749	3.37572	3.05617	0.0667434	0.0754588	0.0766357	0.29951	0.254728	0.234212	6.38722	1.68931e-10	0.446422	2	0.799946	0	6.38722
rs1906779	100122259_TGI_at	RPS27L	A_G	6.14753	6.09238	4.8822	0.112523	0.108599	0.112561	0.691739	0.661625	0.549547	9.89601	0	0.890696	2	0.640601	0	9.89601
rs6958550	100122265_TGI_at	NA	G_T	3.28173	1.50763	2.1776	0.0669098	0.0745241	0.0723982	0.21958	0.112354	0.157655	4.1212	3.76911e-05	1.17183	2	0.556595	0	4.1212
rs1605476	100122268_TGI_at	TWSG1	A_G	3.48452	1.99118	2.80472	0.0686649	0.0740899	0.0751257	0.239264	0.147526	0.210707	4.82993	1.36578e-06	0.848125	2	0.654383	0	4.82993
rs552653	100122272_TGI_at	ASGR2	T_C	-8.07353	-5.32323	-4.26994	0.0673462	0.0753696	0.0817947	-0.543721	-0.40121	-0.349259	-10.5091	0	3.85634	2	0.145414	0.0718809	-7.32504
rs371671	100122274_TGI_at	MRI1	G_T	-11.2075	-8.59075	-10.086	0.0614152	0.0621865	0.0655344	-0.68831	-0.534229	-0.66098	-17.2387	0	3.49092	2	0.174565	0.0544107	-13.0542
rs2540951	100122280_TGI_at	CEP68	A_G	-5.74464	-3.03033	-1.70821	0.0676765	0.0738177	0.0772608	-0.388777	-0.223692	-0.131978	-6.33823	2.32419e-10	6.60841	2	0.0367284	0.11053	-3.29203
rs7149787	100122284_TGI_at	NCRNA00239	A_G	5.90532	1.96129	3.64799	0.125567	0.160728	0.12862	0.741514	0.315233	0.469205	7.0049	2.47158e-12	4.83382	2	0.0891967	0.163392	4.23303
rs7859549	100122292_TGI_at	GOLM1	C_T	-7.12249	0.164425	-1.35064	0.0761523	0.0879153	0.0894652	-0.542394	0.0144555	-0.120835	-5.52106	3.36959e-08	25.8754	2	2.40563e-06	0.291345	-1.24826
rs12892575	100122296_TGI_at	ATP5S	C_T	4.09224	1.13773	4.82144	0.0666609	0.0726517	0.0727413	0.272793	0.0826577	0.350718	5.85638	4.73079e-09	7.24524	2	0.0267126	0.114383	3.0394
rs755635	100122303_TGI_at	ADCK4	A_G	3.16359	2.11447	3.12782	0.0788649	0.082973	0.0821257	0.249496	0.175444	0.256874	4.87349	1.09645e-06	0.599097	2	0.741153	0	4.87349
rs12468579	100122304_TGI_at	GLS	A_G	5.0096	3.0418	3.25464	0.0661185	0.0701602	0.0766827	0.331227	0.213414	0.249574	6.6206	3.57747e-11	1.57741	2	0.454433	0	6.6206
rs2645770	100122306_TGI_at	COL6A3	A_C	9.39325	6.26908	6.60874	0.0768571	0.0811239	0.0883582	0.721938	0.508572	0.583936	12.9825	0	3.77136	2	0.151726	0.077144	9.35139
rs2789539	100122312_TGI_at	ADORA3	C_T	-4.21839	-5.44992	-3.73414	0.07443	0.0709887	0.0761238	-0.313974	-0.386883	-0.284257	-7.79802	6.21725e-15	1.04907	2	0.591831	0	-7.79802
rs7564465	100122314_TGI_at	NA	A_G	8.40634	5.67358	0.495014	0.0616444	0.0673811	0.0696374	0.518204	0.382292	0.0344715	8.90175	0	27.9334	2	8.59679e-07	0.238165	2.19265
rs2412302	100122317_TGI_at	TMEM92	G_A	4.64421	1.93603	2.02694	0.0747995	0.0801512	0.0806721	0.347384	0.155175	0.163517	5.10821	3.25223e-07	4.01182	2	0.134538	0.0787299	3.50581
rs11050615	100122318_TGI_at	CLECL1	T_A	-5.80535	-4.85028	-3.65159	0.0673073	0.0722105	0.076077	-0.390742	-0.350241	-0.277802	-8.36927	0	1.24688	2	0.536098	0	-8.36927
rs3891126	100122321_TGI_at	APOBEC3G	G_C	2.28321	2.00682	2.93426	0.109961	0.112993	0.12205	0.251063	0.226755	0.358126	4.10685	4.01099e-05	0.693427	2	0.707008	0	4.10685
rs6869047	100122322_TGI_at	ANKRD33B	A_T	-9.09046	-7.43696	-8.61613	0.0698664	0.0696782	0.0769514	-0.635117	-0.518194	-0.663023	-14.431	0	2.30014	2	0.316614	0.0279235	-13.5097
rs891511	100122325_TGI_at	NOS3	A_G	-2.08917	-2.60404	-2.60535	0.0769834	0.0796044	0.0794954	-0.160831	-0.207293	-0.207113	-4.19862	2.68549e-05	0.236551	2	0.888451	0	-4.19862
rs11731597	100122329_TGI_at	SLC2A9	T_C	-3.31808	-5.81983	-5.97227	0.0711884	0.0728925	0.0849033	-0.236209	-0.424222	-0.507065	-8.42816	0	6.67649	2	0.0354992	0.116307	-4.79179
rs12119879	100122331_TGI_at	NA	A_G	-2.32294	-4.19251	-4.12644	0.122208	0.108282	0.115832	-0.283881	-0.453973	-0.477975	-6.23713	4.45659e-10	1.57372	2	0.455272	0	-6.23713
rs10797666	100122336_TGI_at	MR1	A_C	-6.17832	-4.14766	-6.35693	0.0747464	0.0785592	0.0790335	-0.461808	-0.325837	-0.50241	-9.65028	0	2.77822	2	0.249297	0.0482958	-8.1745
rs684260	100122342_TGI_at	C1orf109	A_G	2.37021	1.47861	4.10928	0.0795534	0.0842841	0.0862505	0.188558	0.124623	0.354427	4.52742	5.97091e-06	3.86564	2	0.144739	0.0804696	3.30193
rs7623476	100122343_TGI_at	FYCO1	A_G	-6.18266	-3.45862	-3.52632	0.0752356	0.0864069	0.0876258	-0.465156	-0.298849	-0.308997	-7.83582	4.66294e-15	2.76137	2	0.251406	0.0511618	-6.50526
rs6700502	100122344_TGI_at	CCDC163P	C_T	-5.78785	-3.73401	-4.85645	0.100696	0.109178	0.114066	-0.582816	-0.407671	-0.553957	-8.35039	0	1.53486	2	0.464204	0	-8.35039
rs2259331	100122349_TGI_at	APOD	C_T	-3.57668	-2.95738	-1.51035	0.0737465	0.0774563	0.0781735	-0.263768	-0.229068	-0.11807	-4.70194	2.57695e-06	1.96748	2	0.373909	0	-4.70194
rs2282259	100122352_TGI_at	LCN8	A_G	-4.62905	-3.667	-3.78407	0.0993671	0.108275	0.102133	-0.459976	-0.397045	-0.386478	-7.0004	2.5524e-12	0.310061	2	0.856389	0	-7.0004
rs16851646	100122359_TGI_at	ACAD9	T_C	-4.56697	-3.7985	-4.61539	0.283059	0.371521	0.391548	-1.29272	-1.41122	-1.80715	-7.23782	4.55858e-13	1.15136	2	0.562323	0	-7.23782
rs2151674	100122363_TGI_at	HIVEP3	C_T	-4.37337	-1.60927	-1.88761	0.0720084	0.0738663	0.0803148	-0.31492	-0.118871	-0.151603	-4.64726	3.36373e-06	4.11631	2	0.127689	0.0774671	-3.16283
rs221035	100122367_TGI_at	ARHGEF19	A_G	6.23205	4.74943	8.53055	0.0723692	0.0794195	0.0729128	0.451009	0.377198	0.621986	11.3919	0	5.58397	2	0.0612995	0.100169	6.72461
rs2775259	100122368_TGI_at	DUXAP10	C_T	-3.73442	-1.70173	-1.28646	0.0770469	0.0891498	0.0873587	-0.287726	-0.151709	-0.112383	-4.08389	4.42883e-05	2.5776	2	0.275601	0.0453378	-3.46418
rs10019290	100122372_TGI_at	C4orf34	A_G	2.67662	1.64087	2.98206	0.0772616	0.0841547	0.0832489	0.2068	0.138087	0.248253	4.23259	2.31017e-05	0.884061	2	0.64273	0	4.23259
rs1344110	100122376_TGI_at	PTTG1IP	A_G	3.20579	2.96141	3.26439	0.0868915	0.0785619	0.0843213	0.278556	0.232654	0.275258	5.40784	6.37877e-08	0.199439	2	0.905091	0	5.40784
rs6912137	100122377_TGI_at	HMGCLL1	T_G	3.83089	3.80965	2.29484	0.0735679	0.0778143	0.0861287	0.28183	0.296445	0.197652	5.83583	5.3525e-09	0.825837	2	0.661716	0	5.83583
rs10810283	100122381_TGI_at	FREM1	A_G	3.95855	2.4266	4.99858	0.0687723	0.0788562	0.0769284	0.272239	0.191353	0.384533	6.58082	4.67866e-11	3.11714	2	0.210436	0.0558547	5.26015
rs7804319	100122384_TGI_at	RNF216	C_G	3.04823	3.23654	2.26435	0.120511	0.150293	0.144974	0.367347	0.486429	0.328273	4.86794	1.1277e-06	0.62796	2	0.730534	0	4.86794
rs12448654	100122391_TGI_at	MT1F	C_T	-3.58038	-4.01455	-2.40509	0.111263	0.0985294	0.110115	-0.398363	-0.395552	-0.264837	-5.82419	5.73913e-09	0.991501	2	0.609113	0	-5.82419
rs4487072	100122393_TGI_at	NA	C_T	-4.35821	-1.16203	-2.99363	0.088079	0.0915975	0.0938823	-0.383867	-0.106439	-0.281048	-4.97499	6.52499e-07	4.83854	2	0.0889865	0.108596	-3.15548
rs2282241	100122398_TGI_at	C9orf72	G_T	-2.2556	-4.37423	-5.4805	0.0691076	0.0700779	0.0718744	-0.155879	-0.306537	-0.393907	-6.91756	4.59477e-12	5.8773	2	0.0529372	0.0979435	-4.08497
rs7987245	100122399_TGI_at	LOC374491	T_C	-4.19963	-5.31541	-5.32295	0.065908	0.0707737	0.0697209	-0.276789	-0.376191	-0.371121	-8.49429	0	1.37922	2	0.501773	0	-8.49429
rs2275548	100122403_TGI_at	VPS13A	C_T	3.77652	2.04566	1.818	0.0721218	0.0817833	0.082697	0.27237	0.167301	0.150343	4.56833	4.91622e-06	1.52094	2	0.467447	0	4.56833
rs1823913	100122405_TGI_at	STAT4	T_C	3.1389	4.33911	1.94506	0.0711397	0.0747528	0.0781593	0.223301	0.324361	0.152025	5.48258	4.19168e-08	2.58308	2	0.274847	0.0402956	4.7978
rs17767995	100122412_TGI_at	WDR4	T_C	5.57981	1.47132	3.62247	0.140455	0.132448	0.120187	0.783714	0.194873	0.435373	5.99433	2.0432e-09	9.35986	2	0.00927966	0.250867	2.86449
rs7667370	100122413_TGI_at	ENPEP	G_T	6.06222	2.86445	5.49945	0.104853	0.11129	0.118589	0.635644	0.318786	0.652176	8.33115	0	5.67204	2	0.0586587	0.150996	4.93779
rs1998574	100122415_TGI_at	NA	A_G	-2.27058	-2.71035	-2.04341	0.0710172	0.0757598	0.0772721	-0.16125	-0.205335	-0.157899	-4.0456	5.21893e-05	0.246626	2	0.883987	0	-4.0456
rs12325247	100122417_TGI_at	BRD7	T_C	3.21288	2.05985	3.07255	0.0679507	0.0760459	0.0761666	0.218317	0.156643	0.234026	4.84614	1.25885e-06	0.587589	2	0.74543	0	4.84614
rs11528742	100122421_TGI_at	DMBT1	G_T	-4.965	-0.991997	-2.85102	0.0742664	0.077486	0.0774596	-0.368733	-0.0768658	-0.220839	-5.18182	2.19729e-07	7.40239	2	0.024694	0.125548	-2.63114
rs4778639	100122424_TGI_at	IL16	G_T	4.60861	4.0274	3.5082	0.119643	0.120114	0.136709	0.55139	0.483746	0.479603	7.04201	1.89493e-12	0.215296	2	0.897944	0	7.04201
rs246079	100122426_TGI_at	UNG	G_A	1.86046	3.36067	4.06185	0.0739453	0.0708639	0.0762895	0.137572	0.23815	0.309877	5.32975	9.83476e-08	2.66747	2	0.263491	0.0425571	4.63322
rs12044275	100122429_TGI_at	LOC400804	A_G	2.64724	3.19704	3.75835	0.0703795	0.0730797	0.0744742	0.186311	0.233638	0.2799	5.50146	3.76657e-08	0.835471	2	0.658536	0	5.50146
rs3769053	100122430_TGI_at	LRRFIP1	T_C	2.69407	1.85489	3.88751	0.15654	0.157475	0.139208	0.421729	0.2921	0.541172	4.99386	5.91852e-07	1.40721	2	0.494799	0	4.99386
rs754560	100122431_TGI_at	SLC35D2	G_T	1.97995	2.81062	3.20686	0.084434	0.0821828	0.0888137	0.167175	0.230985	0.284813	4.58232	4.59839e-06	0.927573	2	0.628898	0	4.58232
rs13420053	100122436_TGI_at	AHSA2	A_G	7.27422	4.43642	4.23385	0.0730594	0.0840355	0.0812336	0.53145	0.372817	0.343931	9.41934	0	3.50434	2	0.173397	0.0687884	6.95278
rs7187976	100122438_TGI_at	C16orf88	A_G	6.39445	4.48244	8.35453	0.0802502	0.0978876	0.0896052	0.513156	0.438776	0.74861	11.1288	0	6.27188	2	0.043459	0.130018	6.24157
rs950362	100122440_TGI_at	CAPG	A_G	3.83423	1.04495	2.1324	0.227439	0.351918	0.352594	0.872055	0.367735	0.751873	4.44323	8.86185e-06	1.45362	2	0.483448	0	4.44323
rs3734448	100122450_TGI_at	KIAA0408	A_G	-2.8853	-3.49129	-3.1649	0.0748285	0.0851138	0.0880369	-0.215902	-0.297157	-0.278629	-5.40616	6.43901e-08	0.582382	2	0.747373	0	-5.40616
rs12189977	100122455_TGI_at	PSMB1	A_C	-9.06249	-3.60536	-3.42595	0.124979	0.19234	0.174338	-1.13262	-0.693457	-0.597275	-10.2793	0	7.62926	2	0.0220459	0.271694	-4.51602
rs10136659	100122456_TGI_at	RAB15	A_G	-3.71374	-0.47562	-2.76816	0.277472	0.454163	0.316397	-1.03046	-0.216009	-0.87584	-4.57601	4.73927e-06	2.37033	2	0.305695	0.146172	-3.90349
rs2831951	100122457_TGI_at	NCRNA00189	A_G	-6.04637	-4.67276	-3.48782	0.108644	0.111457	0.13396	-0.6569	-0.520813	-0.467227	-8.36293	0	1.39867	2	0.496917	0	-8.36293
rs11666235	100122461_TGI_at	ZNF506	T_C	-3.18304	-1.84984	-2.41592	0.0887031	0.0945733	0.0998173	-0.282345	-0.174945	-0.24115	-4.33883	1.43243e-05	0.691906	2	0.707546	0	-4.33883
rs10028275	100122466_TGI_at	RAP1GDS1	A_G	4.32335	1.88394	2.3821	0.142061	0.171661	0.151329	0.614181	0.3234	0.360482	5.14686	2.64879e-07	2.22945	2	0.328006	0.0523291	4.77371
rs698093	100122471_TGI_at	MASP1	C_A	3.86199	2.77717	6.19868	0.0739129	0.0798816	0.0861277	0.285451	0.221845	0.533878	7.16292	7.89813e-13	7.78793	2	0.0203644	0.135785	3.77847
rs6057017	100122478_TGI_at	PAK7	C_T	-0.742716	-2.87312	-6.74874	0.0673214	0.0720882	0.0705283	-0.0500007	-0.207118	-0.475977	-5.83841	5.2702e-09	19.3669	2	6.23061e-05	0.206132	-1.9399
rs3816196	100122488_TGI_at	ORMDL1	A_G	6.0122	3.02501	3.64136	0.0770905	0.0792609	0.0897478	0.463484	0.239765	0.326804	7.40196	1.34115e-13	4.16419	2	0.124669	0.0851252	5.06083
rs4430979	100122491_TGI_at	SH3YL1	T_G	5.15988	3.55892	6.35472	0.0721673	0.079905	0.0752986	0.372374	0.284375	0.478502	8.77519	0	3.15292	2	0.206706	0.0574923	6.93629
rs17621407	100122492_TGI_at	YEATS2	A_C	-2.07337	-2.76475	-2.7761	0.0983063	0.0930445	0.101918	-0.203825	-0.257245	-0.282933	-4.38914	1.13801e-05	0.32922	2	0.848225	0	-4.38914
rs2768278	100122501_TGI_at	FKTN	A_G	-3.99247	-1.27011	-3.95566	0.0863784	0.0994657	0.106591	-0.344863	-0.126332	-0.421637	-5.33724	9.43701e-08	4.61838	2	0.0993416	0.111152	-3.48357
rs2027442	100122503_TGI_at	NA	A_G	2.67475	1.98633	2.62011	0.120969	0.142696	0.133683	0.323561	0.283442	0.350264	4.22472	2.39237e-05	0.11764	2	0.942877	0	4.22472
rs921095	100122520_TGI_at	UBE2F	C_T	-3.2283	-1.96129	-3.50135	0.0712156	0.0765559	0.073065	-0.229906	-0.150148	-0.255826	-5.06777	4.02512e-07	1.07322	2	0.584728	0	-5.06777
rs7455225	100122522_TGI_at	ABHD11	C_T	4.81231	1.50268	1.78806	0.0711145	0.0803991	0.0829552	0.342225	0.120814	0.148329	4.9774	6.44444e-07	5.21724	2	0.073636	0.0989338	2.86573
rs775466	100122524_TGI_at	C12orf28	G_T	6.56215	4.83677	5.25757	0.0759901	0.0796098	0.0837908	0.498659	0.385054	0.440536	9.65954	0	1.0671	2	0.586518	0	9.65954
rs4398100	100122525_TGI_at	PLCG2	C_T	-2.19377	-2.15125	-3.15327	0.0877081	0.105855	0.0921071	-0.192412	-0.22772	-0.290439	-4.31177	1.61951e-05	0.602424	2	0.739921	0	-4.31177
rs936360	100122526_TGI_at	PACRGL	C_T	-2.73284	-3.56363	-1.93049	0.0691512	0.0761779	0.0794309	-0.188979	-0.27147	-0.153341	-4.75136	2.02049e-06	1.23801	2	0.53848	0	-4.75136
rs10927848	100122528_TGI_at	FBLIM1	A_G	-6.51871	-4.26208	-3.36736	0.068423	0.0726314	0.0797988	-0.44603	-0.309561	-0.268711	-8.37378	0	3.3174	2	0.190386	0.0596228	-6.34946
rs12229805	100122535_TGI_at	HOXC4	A_G	2.76421	1.56447	2.84899	0.0983882	0.107028	0.109311	0.271965	0.167442	0.311426	4.15318	3.27886e-05	0.960479	2	0.618635	0	4.15318
rs190963	100122537_TGI_at	LOC148987	A_G	2.0774	3.82735	1.17361	0.0936144	0.0920061	0.100051	0.194475	0.35214	0.117421	4.19491	2.72981e-05	3.17015	2	0.204932	0.0727864	3.25628
rs2126635	100122538_TGI_at	LOC100505912	C_T	-2.31785	-3.50046	-2.08606	0.0802289	0.0868544	0.0867741	-0.185959	-0.304031	-0.181016	-4.52018	6.17869e-06	1.31681	2	0.517675	0	-4.52018
rs10202825	100122541_TGI_at	NA	G_T	-2.0387	-2.61863	-3.3146	0.155722	0.147154	0.168273	-0.31747	-0.385341	-0.557759	-4.51841	6.2305e-06	1.15163	2	0.562248	0	-4.51841
rs12623620	100122544_TGI_at	REV1	A_C	4.0959	4.85728	6.46652	0.0941837	0.0948104	0.100651	0.385767	0.460521	0.650863	8.78996	0	3.87354	2	0.144169	0.0934021	6.39261
rs245882	100122551_TGI_at	NA	A_G	-4.05713	-1.09756	-3.35394	0.0743774	0.0853646	0.0879855	-0.301759	-0.0936932	-0.295098	-5.04424	4.55325e-07	4.01188	2	0.134534	0.0826295	-3.45608
rs731293	100122554_TGI_at	HIF3A	G_A	-0.167057	-3.7144	-3.57346	0.121394	0.128522	0.1164	-0.0202797	-0.477383	-0.41595	-4.26867	1.96642e-05	8.20616	2	0.0165217	0.214914	-2.12765
rs2189699	100122555_TGI_at	ZNF470	G_A	4.0069	4.01279	6.94717	0.0809969	0.0789689	0.08319	0.324547	0.316886	0.577935	8.54527	0	6.54872	2	0.037841	0.122207	4.78436
rs13285518	100122556_TGI_at	NA	C_T	-3.13395	-2.31892	-4.25387	0.154658	0.143573	0.1709	-0.484689	-0.332935	-0.726986	-5.35896	8.37023e-08	3.12027	2	0.210107	0.116727	-4.45078
rs4670772	100122557_TGI_at	CDC42EP3	C_T	-2.55427	-1.85108	-3.11033	0.0841144	0.0805924	0.0914666	-0.214851	-0.149183	-0.284491	-4.2273	2.36511e-05	1.23591	2	0.539044	0	-4.2273
rs7419176	100122558_TGI_at	SH3BP5L	C_T	5.61927	2.07793	5.33192	0.0934518	0.112462	0.100234	0.525131	0.233689	0.534437	7.82325	5.10703e-15	5.05545	2	0.0798403	0.125743	4.69725
rs1998340	100122559_TGI_at	NA	G_C	-2.42611	-3.12825	-5.47676	0.118959	0.111384	0.13596	-0.288606	-0.348437	-0.744619	-5.99536	2.0303e-09	7.30284	2	0.0259543	0.198071	-3.36548
rs12141760	100122560_TGI_at	CAPZB	T_C	2.46017	2.66303	3.02715	0.0754775	0.0817464	0.0823711	0.185688	0.217693	0.24935	4.66338	3.11054e-06	0.325592	2	0.849764	0	4.66338
rs3742970	100122564_TGI_at	LCMT2	A_C	5.61451	2.593	1.49808	0.121347	0.133657	0.143237	0.681302	0.346572	0.21458	5.9586	2.5441e-09	6.91941	2	0.031439	0.207732	2.96326
rs2676801	100122566_TGI_at	SPOP	A_C	1.92646	2.20539	2.94388	0.136898	0.124038	0.130007	0.263728	0.273552	0.382726	4.08778	4.35527e-05	0.511908	2	0.774178	0	4.08778
rs6585564	100122573_TGI_at	INPP5F	T_A	-3.20817	-2.23545	-1.92678	0.0671487	0.0745831	0.0734897	-0.215425	-0.166727	-0.141599	-4.32043	1.55725e-05	0.57845	2	0.748844	0	-4.32043
rs622033	100122575_TGI_at	AP1S3	C_A	2.30148	3.97247	3.85246	0.0684933	0.0723906	0.0760702	0.157636	0.28757	0.293058	5.7276	1.01862e-08	2.36351	2	0.30674	0.030803	5.34167
rs17496724	100122576_TGI_at	OR4C15	A_C	-4.30145	-1.41266	-1.10269	0.133615	0.162704	0.158897	-0.57474	-0.229845	-0.175215	-4.31562	1.59153e-05	4.57494	2	0.101523	0.171626	-2.571
rs8008773	100122577_TGI_at	FAM71D	T_A	2.41268	1.21189	3.93222	0.101075	0.124193	0.106321	0.243862	0.150508	0.418076	4.50727	6.56655e-06	2.90123	2	0.234426	0.0738727	3.6447
rs7327759	100122578_TGI_at	KIAA0564	A_C	2.94406	2.63184	1.76402	0.166418	0.164328	0.178754	0.489945	0.432487	0.315326	4.28386	1.83676e-05	0.524526	2	0.769309	0	4.28386
rs10488085	100122580_TGI_at	PLEKHA8	A_G	4.3626	2.6275	4.42915	0.0801261	0.0857992	0.0848224	0.349558	0.225438	0.375691	6.63305	3.28813e-11	1.78128	2	0.410394	0	6.63305
rs4128658	100122581_TGI_at	NA	G_A	-3.36095	-3.70681	-6.49284	0.0831754	0.0874452	0.093141	-0.279548	-0.324143	-0.60475	-7.59084	3.17524e-14	7.64653	2	0.0218563	0.147568	-4.02822
rs2619112	100122582_TGI_at	LOC400568	A_G	4.2112	1.2345	2.04714	0.0675514	0.0728945	0.0763941	0.284473	0.0899882	0.15639	4.4839	7.32908e-06	4.00587	2	0.134938	0.0722971	3.05142
rs11645677	100122583_TGI_at	NA	A_G	3.20431	2.79164	1.56266	0.0838428	0.0915497	0.0938619	0.268659	0.255574	0.146674	4.44034	8.98148e-06	1.07654	2	0.583758	0	4.44034
rs6587031	100122584_TGI_at	MTMR7	C_T	-2.01063	-2.49911	-5.29412	0.0992274	0.0968762	0.0921825	-0.19951	-0.242104	-0.488025	-5.80232	6.54038e-09	5.44163	2	0.0658209	0.126001	-3.41801
rs1556036	100122590_TGI_at	KLHL21	A_G	4.98419	4.29902	5.08398	0.0731201	0.0717967	0.0800158	0.364445	0.308655	0.406799	8.22005	2.22045e-16	0.851028	2	0.653434	0	8.22005
rs17317763	100122591_TGI_at	LOC729083	G_A	-2.87147	-2.86092	-2.66949	0.0944762	0.0973572	0.099842	-0.271285	-0.278531	-0.266528	-4.85209	1.22168e-06	0.00755018	2	0.996232	0	-4.85209
rs1016855	100122592_TGI_at	LRRC16A	C_T	6.54306	2.01217	6.80014	0.0681517	0.0794855	0.0789593	0.445921	0.159938	0.536934	9.04159	0	12.5125	2	0.00191847	0.172798	3.50872
rs12152217	100122597_TGI_at	AP2M1	C_T	-3.12974	-3.00059	-3.91845	0.0959878	0.0991838	0.0998217	-0.300417	-0.29761	-0.391146	-5.78565	7.22343e-09	0.576424	2	0.749603	0	-5.78565
rs1048447	100122599_TGI_at	NA	C_T	-4.35778	-2.19314	-5.59747	0.095056	0.102629	0.107882	-0.414233	-0.22508	-0.603866	-6.9215	4.46887e-12	6.47719	2	0.0392189	0.152198	-3.90068
rs13438989	100122601_TGI_at	NA	G_T	1.36651	3.3219	3.40696	0.0735562	0.0732275	0.0809219	0.100516	0.243254	0.275698	4.58397	4.56241e-06	3.05027	2	0.217592	0.0549392	3.76999
rs1838097	100122603_TGI_at	SV2B	T_C	-4.03325	-3.0888	-2.3324	0.149152	0.142823	0.148169	-0.601567	-0.441151	-0.345589	-5.44522	5.17412e-08	1.51416	2	0.469033	0	-5.44522
rs11070297	100122606_TGI_at	ZFYVE19	T_C	2.04882	3.21503	3.1115	0.0743607	0.0752001	0.0780026	0.152352	0.241771	0.242705	4.80847	1.52092e-06	0.954686	2	0.62043	0	4.80847
rs3821348	100122609_TGI_at	ANKMY1	A_C	-5.93023	-3.39682	-3.86575	0.100201	0.0948946	0.110227	-0.594217	-0.32234	-0.426109	-7.54844	4.39648e-14	3.91746	2	0.141037	0.0994501	-5.43356
rs12937005	100122610_TGI_at	SPOP	A_T	-3.62905	-4.08049	-4.41897	0.0813512	0.0957976	0.0918841	-0.295228	-0.390901	-0.406033	-6.86901	6.46505e-12	0.986516	2	0.610634	0	-6.86901
rs1159806	100122612_TGI_at	FOXO3	T_A	4.56704	1.7001	2.97942	0.0700983	0.0791368	0.0786399	0.320142	0.134541	0.234301	5.51594	3.46925e-08	3.08421	2	0.21393	0.0558498	4.31402
rs11676673	100122615_TGI_at	SCN3A	A_G	-6.3367	-3.0449	-5.32872	0.0803932	0.0840511	0.0837582	-0.509428	-0.255927	-0.446324	-8.56202	0	5.07434	2	0.0790898	0.102556	-5.326
rs154946	100122618_TGI_at	CENPK	C_G	-3.75858	-2.12395	-3.66033	0.0808324	0.0835959	0.0786031	-0.303815	-0.177553	-0.287714	-5.55832	2.72388e-08	1.39002	2	0.49907	0	-5.55832
rs2001051	100122622_TGI_at	SYN3	G_A	3.28132	1.51956	2.06117	0.0693369	0.0739539	0.0733029	0.227517	0.112377	0.15109	4.02788	5.62813e-05	1.35418	2	0.508093	0	4.02788
rs7257135	100122623_TGI_at	ZNF585A	A_G	-2.13385	-2.22507	-3.67106	0.0806912	0.0784907	0.079358	-0.172183	-0.174648	-0.291328	-4.63941	3.49405e-06	1.46883	2	0.479785	0	-4.63941
rs4251431	100122627_TGI_at	IRAK4	G_T	-6.41051	-3.5429	-2.6462	0.108561	0.134594	0.139855	-0.695934	-0.476854	-0.370084	-7.71393	1.22125e-14	3.75348	2	0.153088	0.118961	-5.27969
rs3795902	100122630_TGI_at	LOC151174	A_G	-5.6228	-5.1987	-3.29387	0.0705631	0.0753326	0.0852989	-0.396762	-0.391631	-0.280963	-8.31409	0	1.29776	2	0.52263	0	-8.31409
rs166451	100122636_TGI_at	C19orf25	A_C	3.28239	1.26302	4.48564	0.140034	0.171647	0.162344	0.459647	0.216794	0.728216	5.2799	1.29253e-07	4.70768	2	0.0950035	0.183258	3.38134
rs10772376	100122637_TGI_at	NA	A_T	-1.45747	-4.8877	-7.32414	0.0673119	0.0716495	0.0709058	-0.098105	-0.350202	-0.519324	-7.6858	1.5099e-14	18.9278	2	7.76051e-05	0.203448	-2.59002
rs9830885	100122642_TGI_at	PLSCR4	G_A	-4.3396	-2.46061	-1.86556	0.0734222	0.082796	0.0829283	-0.318623	-0.203729	-0.154708	-5.17773	2.24607e-07	2.37614	2	0.304808	0.034521	-4.64407
rs7526700	100122644_TGI_at	SLC30A1	G_C	4.30289	1.95207	3.0288	0.0796332	0.100753	0.0881966	0.342653	0.196676	0.26713	5.57493	2.47634e-08	1.32424	2	0.515756	0	5.57493
rs10124390	100122646_TGI_at	C9orf64	A_C	-4.43846	-2.50572	-4.04021	0.0677363	0.0726957	0.0760644	-0.300644	-0.182155	-0.307316	-6.36044	2.01178e-10	1.88451	2	0.389747	0	-6.36044
rs8179043	100122648_TGI_at	PLIN1	A_G	-1.97069	-3.92492	-2.22045	0.0733777	0.0797198	0.0828461	-0.144605	-0.312894	-0.183956	-4.60751	4.07528e-06	2.55886	2	0.278196	0.0415241	-4.12422
rs10886369	100122654_TGI_at	NANOS1	G_A	-5.46687	-3.31047	-6.51104	0.0670665	0.0701656	0.0737236	-0.366644	-0.232281	-0.480017	-8.74414	0	5.96397	2	0.050692	0.0989223	-5.11468
rs7552167	100122655_TGI_at	GRHL3	A_G	-6.42309	-1.86766	-5.34206	0.106475	0.111421	0.111068	-0.6839	-0.208096	-0.593332	-7.96647	1.55431e-15	10.5524	2	0.00511181	0.226708	-3.41286
rs3136550	100122656_TGI_at	TAPBPL	C_T	6.05792	4.13366	4.48075	0.0737989	0.0801862	0.080286	0.447068	0.331462	0.359742	8.55853	0	1.25067	2	0.535083	0	8.55853
rs2237344	100122657_TGI_at	NA	A_G	3.58366	3.50517	1.79133	0.111292	0.125366	0.125283	0.398833	0.439427	0.224423	5.18022	2.2162e-07	1.69327	2	0.428856	0	5.18022
rs5006712	100122661_TGI_at	GSDMC	C_T	3.74329	5.07031	3.04014	0.0691769	0.0701291	0.0750836	0.258949	0.355577	0.228265	6.89291	5.46629e-12	1.72332	2	0.422461	0	6.89291
rs12882639	100122663_TGI_at	HMGN1P25	T_C	7.36169	5.0139	5.40511	0.0640697	0.073375	0.0719024	0.471661	0.367895	0.388641	10.4063	0	1.32864	2	0.514624	0	10.4063
rs8030011	100122672_TGI_at	GABRB3	A_G	6.22128	5.25899	5.94834	0.0921844	0.102954	0.116249	0.573505	0.541434	0.691487	9.93103	0	1.01328	2	0.602516	0	9.93103
rs2976282	100122674_TGI_at	BNIP3L	A_G	4.08187	1.94172	1.1243	0.0790294	0.085374	0.093495	0.322588	0.165772	0.105117	4.3711	1.23622e-05	3.55639	2	0.168943	0.0756531	3.09951
rs16933844	100122678_TGI_at	TRIM78P	G_T	-1.17167	-3.31408	-4.40219	0.211742	0.182448	0.19952	-0.248093	-0.604646	-0.878323	-5.24286	1.58108e-07	4.70202	2	0.0952727	0.229618	-3.3348
rs10088178	100122680_TGI_at	NA	C_A	4.58167	1.7835	3.49707	0.0826468	0.0866993	0.0862059	0.37866	0.154628	0.301468	5.76229	8.29826e-09	3.57711	2	0.167202	0.0756273	4.25958
rs7681155	100122684_TGI_at	METTL14	A_G	-2.6031	-1.99655	-3.33769	0.0706491	0.0775337	0.0773088	-0.183906	-0.1548	-0.258033	-4.56215	5.06328e-06	0.953246	2	0.620876	0	-4.56215
rs12070308	100122685_TGI_at	ICMT	C_T	-4.29725	-1.38345	-2.5769	0.192157	0.233249	0.243834	-0.825746	-0.322688	-0.628335	-5.03134	4.87053e-07	2.77137	2	0.250152	0.13794	-4.08355
rs4441652	100122688_TGI_at	SRPRB	A_G	6.6719	3.29918	4.59645	0.0705701	0.0754881	0.074367	0.470837	0.249049	0.341824	8.53451	0	4.68631	2	0.0960244	0.0851198	5.48568
rs2834610	100122689_TGI_at	LOC100506385	C_T	-3.70426	-4.72598	-6.46579	0.0739581	0.0794783	0.0805958	-0.27396	-0.375613	-0.521116	-8.44419	0	5.11901	2	0.0773431	0.0973558	-5.38189
rs10421262	100122690_TGI_at	LOC113230	G_T	4.04456	3.06875	2.3908	0.092375	0.0921466	0.100767	0.373616	0.282775	0.240912	5.54444	2.94899e-08	1.01206	2	0.602886	0	5.54444
rs6445387	100122695_TGI_at	PSMD6	G_C	-3.70412	-3.96472	-1.64682	0.0874824	0.095828	0.109259	-0.324046	-0.379931	-0.179931	-5.5574	2.7382e-08	1.96906	2	0.373614	0	-5.5574
rs2148722	100122697_TGI_at	KIN	G_A	-3.55391	-2.98247	-2.91944	0.0694252	0.0746088	0.075493	-0.246731	-0.222518	-0.220397	-5.48104	4.22836e-08	0.0839656	2	0.958886	0	-5.48104
rs1162789	100122698_TGI_at	SRGAP1	A_G	-3.11964	-3.44535	-2.22684	0.0759733	0.0784145	0.0888271	-0.237009	-0.270165	-0.197804	-5.13547	2.81441e-07	0.373205	2	0.829774	0	-5.13547
rs11227332	100122709_TGI_at	SNX32	A_G	4.54364	1.38232	1.62326	0.0850277	0.0920676	0.0949745	0.386335	0.127267	0.154168	4.56249	5.05505e-06	5.25994	2	0.0720808	0.115667	2.66848
rs6850642	100122711_TGI_at	NA	G_A	2.13399	3.69962	2.40493	0.119126	0.111479	0.116902	0.254213	0.412429	0.28114	4.81538	1.46921e-06	1.10291	2	0.576112	0	4.81538
rs16956224	100122715_TGI_at	VAPA	A_G	0.659342	3.02127	3.60807	0.253013	0.252332	0.267975	0.166822	0.762363	0.966873	4.12746	3.66799e-05	5.20195	2	0.0742012	0.326027	2.61381
rs1544266	100122716_TGI_at	NELL1	C_T	-2.75333	-3.35499	-1.56533	0.0749306	0.0811291	0.0868132	-0.206309	-0.272187	-0.135892	-4.48846	7.17385e-06	1.31637	2	0.517792	0	-4.48846
rs3754746	100122720_TGI_at	ZAK	A_G	6.29721	5.60614	5.40791	0.161817	0.179852	0.157893	1.019	1.00827	0.853871	9.94389	0	0.654358	2	0.720955	0	9.94389
rs17300141	100122723_TGI_at	NQO2	A_G	-3.42837	-2.3883	-2.95727	0.21548	0.214273	0.207277	-0.738746	-0.511748	-0.612975	-5.06069	4.17745e-07	0.560045	2	0.755767	0	-5.06069
rs1558367	100122724_TGI_at	PLK2	T_G	2.05575	3.33981	2.41083	0.0707244	0.080088	0.0762055	0.145392	0.267479	0.183718	4.39455	1.11001e-05	1.33233	2	0.513675	0	4.39455
rs12053863	100122727_TGI_at	C3orf52	C_A	-4.67279	-1.95126	-2.54824	0.0704986	0.0723538	0.0809841	-0.329425	-0.141181	-0.206367	-5.37457	7.67652e-08	3.58046	2	0.166922	0.0661933	-3.95518
rs10775347	100122728_TGI_at	SPIRE2	T_C	-2.93296	-1.82124	-3.213	0.0719647	0.0743775	0.0751837	-0.21107	-0.135459	-0.241565	-4.60061	4.21263e-06	1.07369	2	0.58459	0	-4.60061
rs565977	100122729_TGI_at	TP53I13	C_T	-3.15319	-1.26325	-4.30784	0.0755176	0.0808205	0.0794469	-0.238121	-0.102096	-0.342244	-5.07429	3.88942e-07	4.51187	2	0.104776	0.0880453	-3.35069
rs10506299	100122740_TGI_at	SLC11A2	C_T	3.41088	1.23579	3.23705	0.087271	0.0935993	0.095104	0.297671	0.115669	0.307857	4.59306	4.36801e-06	2.70805	2	0.258199	0.0546993	3.91849
rs3732610	100122742_TGI_at	HEG1	C_T	5.08816	0.863204	1.73117	0.0666161	0.07161	0.0790537	0.338953	0.0618141	0.136855	4.70637	2.52169e-06	8.65592	2	0.0131945	0.131788	2.0913
rs4889162	100122743_TGI_at	GAFA2	C_G	-2.8273	-2.53604	-1.81164	0.0766473	0.087503	0.0823927	-0.216705	-0.221911	-0.149266	-4.1473	3.36421e-05	0.482391	2	0.785688	0	-4.1473
rs2295802	100122751_TGI_at	KIR3DL3	C_G	4.14896	3.99309	2.0798	0.0681051	0.0746791	0.0755862	0.282565	0.298201	0.157204	5.9733	2.32502e-09	2.15184	2	0.340983	0.0200369	5.72291
rs2079244	100122752_TGI_at	CCDC64B	A_C	-5.10924	-1.6151	-4.80873	0.0665855	0.0741978	0.0773698	-0.340201	-0.119837	-0.37205	-6.7272	1.72964e-11	6.8924	2	0.0318665	0.113526	-3.56989
rs10217044	100122765_TGI_at	ERI1	A_G	3.6688	2.61221	4.98525	0.0735576	0.0699951	0.0744127	0.269868	0.182842	0.370966	6.4124	1.43249e-10	3.39123	2	0.183487	0.0605765	4.98772
rs3826717	100122766_TGI_at	RPL13A	C_T	-3.48504	-1.85726	-1.1865	0.105929	0.129022	0.138546	-0.369167	-0.239627	-0.164385	-4.05209	5.07611e-05	1.50159	2	0.471992	0	-4.05209
rs2644257	100122767_TGI_at	C18orf10	G_A	6.57478	2.02425	5.32489	0.0709034	0.0863163	0.0778588	0.466174	0.174725	0.41459	8.44081	0	7.28573	2	0.0261772	0.126972	4.14683
rs509701	100122774_TGI_at	MACROD1	C_T	3.33039	2.16143	2.70038	0.068375	0.0754878	0.0746054	0.227716	0.163161	0.201463	4.77986	1.75417e-06	0.40271	2	0.817622	0	4.77986
rs11213821	100122781_TGI_at	C11orf92	C_T	-2.92716	-2.16426	-3.95804	0.0775089	0.0781063	0.0781118	-0.226881	-0.169042	-0.309169	-5.2237	1.75387e-07	1.6257	2	0.443592	0	-5.2237
rs7931630	100122795_TGI_at	TSG101	A_G	4.39419	1.06019	3.65443	0.0744954	0.0814027	0.073792	0.327347	0.0863027	0.269668	5.44097	5.29914e-08	5.09357	2	0.0783332	0.0951203	3.28004
rs7698302	100122797_TGI_at	NA	A_C	-2.48931	-1.42221	-3.20141	0.0814936	0.0906758	0.0878737	-0.202863	-0.12896	-0.28132	-4.13246	3.58898e-05	1.45801	2	0.48239	0	-4.13246
rs7870324	100122798_TGI_at	NA	C_T	-2.6083	-2.96155	-4.13042	0.112912	0.125457	0.146778	-0.294509	-0.371547	-0.606255	-5.26069	1.43517e-07	2.89758	2	0.234855	0.085471	-4.58196
rs1926485	100122799_TGI_at	NA	C_T	2.05474	2.87011	2.27395	0.170889	0.16341	0.147168	0.351134	0.469007	0.334652	4.12258	3.74645e-05	0.419626	2	0.810736	0	4.12258
rs10505548	100122803_TGI_at	ASAP1	A_G	2.70487	1.65141	2.82372	0.0837252	0.0801734	0.085014	0.226466	0.132399	0.240056	4.09485	4.22448e-05	1.02958	2	0.597625	0	4.09485
rs13055841	100122804_TGI_at	WBP2NL	A_G	-5.63755	-3.91904	-4.95453	0.0761232	0.0818514	0.0852454	-0.429149	-0.320779	-0.422351	-8.40542	0	1.12203	2	0.570628	0	-8.40542
rs2509961	100122809_TGI_at	ROM1	A_G	-8.52178	-4.12539	-6.31454	0.0648101	0.0747057	0.0691183	-0.552297	-0.30819	-0.43645	-11.2312	0	6.10899	2	0.0471465	0.0995106	-6.22302
rs1760	100122810_TGI_at	C8orf42	A_G	-4.184	-4.10218	-5.6557	0.0942353	0.110675	0.102091	-0.39428	-0.45401	-0.577394	-7.98179	1.33227e-15	1.77235	2	0.41223	0	-7.98179
rs2582492	100122812_TGI_at	AHNAK2	A_G	4.74974	4.63156	2.18638	0.0719438	0.0770556	0.0805212	0.341714	0.356888	0.17605	6.80274	1.02649e-11	3.24658	2	0.197249	0.0603387	5.24958
rs2041908	100122822_TGI_at	H2AFJ	A_G	-4.98739	1.09573	-1.78609	0.083982	0.110742	0.109125	-0.418851	0.121343	-0.194906	-4.17592	2.96781e-05	15.1501	2	0.000513096	0.258167	-1.06148
rs3784400	100122823_TGI_at	PLCB2	G_C	-6.60488	-4.69596	-3.0962	0.0881086	0.0931204	0.0933209	-0.581947	-0.43729	-0.28894	-8.42142	0	5.21545	2	0.0737021	0.116001	-5.13707
rs7508	100122831_TGI_at	ASAH1	C_T	-4.23892	-3.28771	-3.79974	0.0715795	0.0798683	0.0825464	-0.30342	-0.262584	-0.313655	-6.54887	5.79754e-11	0.22865	2	0.891968	0	-6.54887
rs2183819	100122833_TGI_at	UNC5CL	G_T	-2.93307	-1.66465	-2.64172	0.0697744	0.0715895	0.0759427	-0.204653	-0.119172	-0.200619	-4.17071	3.03654e-05	0.902341	2	0.636882	0	-4.17071
rs4782394	100122836_TGI_at	MVD	G_T	-3.72059	-2.08747	-1.6215	0.0944428	0.0997616	0.0963991	-0.351382	-0.208249	-0.156311	-4.33041	1.48829e-05	2.24562	2	0.325365	0.0339375	-4.06343
rs3814624	100122851_TGI_at	BCCIP	A_G	3.57116	2.00761	3.13127	0.0711342	0.0732807	0.0747918	0.254032	0.147119	0.234193	5.04266	4.59104e-07	1.22102	2	0.543073	0	5.04266
rs7827092	100122853_TGI_at	TMEM65	T_A	-4.41726	-0.763586	-2.62018	0.197471	0.261971	0.257934	-0.87228	-0.200037	-0.675834	-4.94766	7.51098e-07	4.2233	2	0.121038	0.250573	-3.05349
rs2756115	100122856_TGI_at	ENTPD7	C_T	-5.27126	-1.10632	-3.3537	0.0700288	0.0741589	0.0811599	-0.36914	-0.0820434	-0.272186	-5.71157	1.11941e-08	8.08315	2	0.0175698	0.13075	-2.7775
rs12267714	100122860_TGI_at	ADD3	C_T	3.82046	1.18408	2.91042	0.0850417	0.106527	0.108477	0.324898	0.126136	0.315714	4.76468	1.89152e-06	2.41352	2	0.299164	0.0452633	4.21474
rs584460	100122863_TGI_at	ZNF91	A_G	-2.57364	-3.21595	-5.0517	0.0661983	0.072039	0.0757913	-0.170371	-0.231674	-0.382875	-6.0353	1.58671e-09	4.58182	2	0.101175	0.0809385	-4.13756
rs3813804	100122866_TGI_at	EYA3	A_G	7.38106	4.37695	2.9577	0.0679243	0.0761555	0.0822917	0.501353	0.333329	0.243394	8.89304	0	6.31633	2	0.0425036	0.110527	4.72048
rs920683	100122872_TGI_at	LYAR	T_C	-6.80522	-1.75273	-3.42319	0.0722771	0.0797316	0.0806101	-0.491861	-0.139748	-0.275944	-7.21778	5.28466e-13	11.0537	2	0.00397858	0.164797	-2.89793
rs1608103	100122876_TGI_at	SHOX2	A_G	-2.93648	-2.65399	-2.87483	0.0943281	0.120159	0.118394	-0.276993	-0.3189	-0.340363	-4.79103	1.65928e-06	0.190305	2	0.909234	0	-4.79103
rs649150	100122879_TGI_at	FBXO27	C_T	-1.99564	-2.98538	-3.47786	0.0729764	0.0737926	0.0799232	-0.145635	-0.220299	-0.277962	-4.79924	1.59272e-06	1.5201	2	0.467642	0	-4.79924
rs11595722	100122884_TGI_at	KCNMA1	G_C	-3.17404	-3.94087	-3.36431	0.0897297	0.0840898	0.0928475	-0.284806	-0.331387	-0.312368	-6.06896	1.28739e-09	0.1441	2	0.930485	0	-6.06896
rs709805	100122888_TGI_at	KIAA0182	C_T	5.24296	4.81685	4.59904	0.0782227	0.0780293	0.0837312	0.410119	0.375855	0.385083	8.46787	0	0.102312	2	0.950131	0	8.46787
rs800861	100122889_TGI_at	GPR17	G_A	-3.36164	-4.37895	-0.594036	0.0684759	0.0690681	0.0770222	-0.230192	-0.302446	-0.045754	-5.05421	4.32167e-07	6.39874	2	0.0407879	0.105901	-2.66034
rs7388248	100122891_TGI_at	GPIHBP1	C_G	3.59018	2.82574	2.8876	0.0828274	0.0891779	0.0967654	0.297366	0.251993	0.27942	5.39199	6.96798e-08	0.139695	2	0.932536	0	5.39199
rs8047350	100122899_TGI_at	RFWD3	A_C	-5.19666	-1.27322	-3.8805	0.123442	0.140595	0.132059	-0.641486	-0.179008	-0.512454	-6.23177	4.61196e-10	6.31083	2	0.0426208	0.193569	-3.3317
rs9852858	100122901_TGI_at	NA	C_T	-5.00361	-1.0152	-1.22428	0.0735302	0.0882047	0.0881835	-0.367916	-0.0895456	-0.107961	-4.67837	2.89167e-06	7.81538	2	0.0200868	0.141626	-2.04372
rs4903117	100122906_TGI_at	C14orf169	A_G	3.93238	2.16567	1.33846	0.074532	0.0873854	0.0840065	0.293088	0.189248	0.11244	4.47607	7.60297e-06	2.64233	2	0.266824	0.0463615	3.77091
rs720738	100122907_TGI_at	PLOD2	T_G	-5.23322	-2.89635	-7.47684	0.0714889	0.073563	0.0694472	-0.374117	-0.213064	-0.519245	-9.15242	0	9.16005	2	0.0102546	0.135247	-4.19008
rs2412511	100122908_TGI_at	NA	A_G	8.16507	4.21481	4.65091	0.0716031	0.0746422	0.0791397	0.584644	0.314602	0.368072	9.99122	0	7.66659	2	0.0216382	0.12635	4.9977
rs2355365	100122909_TGI_at	TMEM53	A_G	-3.93913	-1.91888	-5.30247	0.0736856	0.0805383	0.0765614	-0.290258	-0.154543	-0.405965	-6.53728	6.26474e-11	5.12081	2	0.0772733	0.0960312	-4.01765
rs13392051	100122910_TGI_at	NA	C_T	-2.13345	-2.44124	-2.43301	0.0991536	0.0941252	0.100359	-0.211539	-0.229782	-0.244173	-4.04462	5.24083e-05	0.053835	2	0.973442	0	-4.04462
rs10023767	100122913_TGI_at	LOC100507053	A_G	-7.54115	-3.42972	-3.33134	0.074823	0.0839971	0.0867031	-0.564251	-0.288087	-0.288837	-8.62261	0	8.23406	2	0.0162929	0.144233	-4.01289
rs2460838	100122914_TGI_at	NA	A_G	-2.68224	-1.92404	-2.36036	0.0724725	0.0822849	0.0781476	-0.194388	-0.158319	-0.184456	-4.05495	5.0145e-05	0.111949	2	0.945563	0	-4.05495
rs2316213	100122917_TGI_at	NA	G_A	-4.73179	-6.06545	-5.80252	0.0799582	0.0767356	0.0813279	-0.378346	-0.465436	-0.471906	-9.59301	0	0.857827	2	0.651216	0	-9.59301
rs219558	100122921_TGI_at	NA	T_G	1.91611	2.99681	3.83828	0.0708399	0.0740524	0.0756301	0.135737	0.221921	0.290289	4.97068	6.67174e-07	2.24831	2	0.324927	0.0258913	4.73616
rs10769796	100122923_TGI_at	OLFML1	T_C	4.13925	3.11007	2.60891	0.0720929	0.0683664	0.0738816	0.29841	0.212624	0.19275	5.6866	1.2959e-08	1.20759	2	0.546732	0	5.6866
rs418062	100122928_TGI_at	C20orf30	G_A	-5.37959	-4.10219	-6.45665	0.0699409	0.0707455	0.0746135	-0.376254	-0.290212	-0.481754	-9.12056	0	3.47314	2	0.176124	0.0615669	-6.97556
rs3790112	100122930_TGI_at	GNAO1	G_T	3.15206	1.61053	2.88762	0.0790025	0.0759013	0.0791363	0.249021	0.122241	0.228516	4.36881	1.24923e-05	1.562	2	0.457948	0	4.36881
rs1548803	100122934_TGI_at	NA	C_T	-3.51628	-6.24946	-7.62333	0.0691496	0.071382	0.0720394	-0.243149	-0.446099	-0.54918	-9.92947	0	9.80878	2	0.00741395	0.139989	-4.54714
rs10461079	100122942_TGI_at	NA	G_A	7.76811	6.08577	7.11346	0.0793378	0.077376	0.0805001	0.616305	0.470893	0.572634	12.0704	0	1.82136	2	0.40225	0	12.0704
rs7155723	100122944_TGI_at	NA	A_G	1.55956	3.02542	3.07427	0.17872	0.194748	0.187152	0.278725	0.589193	0.575358	4.3356	1.45361e-05	1.83663	2	0.39919	0	4.3356
rs13105833	100122946_TGI_at	CHIC2	C_T	3.5825	1.44062	2.07083	0.0683168	0.0747763	0.0774604	0.244745	0.107724	0.160408	4.21563	2.49079e-05	1.88678	2	0.389307	0	4.21563
rs17804971	100122959_TGI_at	KLRB1	C_T	3.76865	2.86315	1.28414	0.0673518	0.073958	0.0823753	0.253825	0.211753	0.105782	4.79215	1.65003e-06	1.9721	2	0.373047	0	4.79215
rs10758267	100122962_TGI_at	NA	A_G	-6.02975	-4.24423	-4.46329	0.0675725	0.0748956	0.0784175	-0.407445	-0.317874	-0.35	-8.60164	0	0.822813	2	0.662718	0	-8.60164
rs12596731	100122963_TGI_at	PDXDC2P	A_G	-7.84621	-6.30827	-7.45711	0.0901605	0.0862215	0.0894924	-0.707418	-0.543908	-0.667354	-12.4232	0	1.89076	2	0.388533	0	-12.4232
rs1661410	100122966_TGI_at	ANGPTL5	A_G	4.95867	2.97684	3.00912	0.0687035	0.0753195	0.0726008	0.340678	0.224214	0.218465	6.41432	1.41451e-10	1.91742	2	0.383387	0	6.41432
rs17413736	100122967_TGI_at	FCRLB	C_T	-5.51422	-4.05215	-7.22025	0.128934	0.134374	0.117975	-0.710967	-0.544504	-0.851806	-9.87509	0	2.95549	2	0.228152	0.0877254	-7.99212
rs12282637	100122972_TGI_at	NA	C_T	4.81591	2.01623	3.91229	0.0678975	0.077951	0.08239	0.326988	0.157167	0.322333	6.30796	2.82735e-10	3.19888	2	0.202009	0.0587311	4.89919
rs7661020	100122973_TGI_at	NA	C_T	6.51828	4.68032	6.64439	0.0707856	0.0802128	0.0776907	0.4614	0.375422	0.516207	10.3483	0	1.61137	2	0.446782	0	10.3483
rs7678401	100122976_TGI_at	PPA2	A_G	-2.67179	-3.26737	-5.65139	0.100446	0.0928099	0.0984323	-0.268372	-0.303244	-0.556279	-6.66113	2.71732e-11	5.11624	2	0.0774501	0.121302	-4.18337
rs9472507	100122981_TGI_at	RUNX2	G_A	2.46219	2.17251	2.62749	0.0730459	0.0771531	0.0787961	0.179853	0.167615	0.207036	4.18195	2.89021e-05	0.133727	2	0.935323	0	4.18195
rs1847361	100122982_TGI_at	SULT1B1	A_G	3.48748	2.30879	2.50767	0.0713888	0.0736349	0.0737055	0.248967	0.170008	0.184829	4.81842	1.44701e-06	0.675833	2	0.713255	0	4.81842
rs1635474	100122984_TGI_at	NR3C1	G_A	-8.54361	-4.3016	-5.14336	0.0822263	0.0935987	0.098847	-0.70251	-0.402625	-0.508405	-10.7079	0	6.0904	2	0.0475869	0.130588	-5.89603
rs10772372	100122985_TGI_at	TAS2R14	T_G	-4.26165	-3.58548	-7.89401	0.0672929	0.0708141	0.0702918	-0.286779	-0.253903	-0.554884	-9.04194	0	11.1083	2	0.00387138	0.148208	-3.86113
rs12180	100122997_TGI_at	ACAD8	A_G	4.62892	2.34248	4.12959	0.0724743	0.075992	0.0767353	0.335478	0.17801	0.316886	6.44816	1.13217e-10	2.617	2	0.270225	0.0416821	5.6112
rs4963642	100123002_TGI_at	LOC100506451	G_T	3.20275	2.66362	3.34178	0.0810219	0.0935908	0.0870533	0.259493	0.249291	0.290913	5.32296	1.02091e-07	0.119847	2	0.941837	0	5.32296
rs4837333	100123003_TGI_at	SH3GLB2	T_C	4.83034	3.33265	3.5134	0.0643092	0.0713281	0.0775819	0.310635	0.237711	0.272576	6.81538	9.40181e-12	0.580021	2	0.748256	0	6.81538
rs4780315	100123005_TGI_at	EMP2	G_A	4.4627	1.31026	1.80043	0.071755	0.0776637	0.0800884	0.320221	0.101759	0.144194	4.56122	5.08566e-06	4.88754	2	0.0868329	0.0918311	2.78187
rs11079803	100123007_TGI_at	PRR15L	A_G	3.25833	2.59538	1.54063	0.0677056	0.0729789	0.0769727	0.220607	0.189408	0.118586	4.37011	1.24181e-05	1.0128	2	0.602661	0	4.37011
rs1476280	100123011_TGI_at	ROR1	C_T	3.42968	2.02376	1.35352	0.170006	0.161634	0.223097	0.583068	0.327109	0.301966	4.03323	5.50146e-05	1.52936	2	0.465482	0	4.03323
rs17360180	100123013_TGI_at	TMEM143	G_T	-3.27614	-1.44475	-3.34518	0.0987771	0.0956577	0.104955	-0.323607	-0.138201	-0.351092	-4.55151	5.3263e-06	2.78196	2	0.248831	0.0623532	-3.92798
rs11678979	100123019_TGI_at	NA	C_T	3.64115	-0.332891	3.51459	0.0727316	0.0828275	0.0827641	0.264827	-0.0275726	0.290882	4.1202	3.78549e-05	9.42755	2	0.00897084	0.152844	1.78619
rs10502	100123021_TGI_at	UBE2J1	C_G	2.43759	1.45438	4.00406	0.0695217	0.0765469	0.0752887	0.169465	0.111328	0.30146	4.54461	5.50374e-06	3.32809	2	0.189371	0.0600784	3.53101
rs11640843	100123024_TGI_at	LRRC36	C_T	-2.53202	-3.27115	-1.77722	0.0726639	0.0739982	0.0848389	-0.183987	-0.242059	-0.150777	-4.44948	8.60766e-06	0.698857	2	0.705091	0	-4.44948
rs1556848	100123026_TGI_at	UBE2CBP	C_T	-2.96759	-0.693026	-4.14547	0.0751415	0.0853041	0.0796995	-0.222989	-0.059118	-0.330392	-4.64883	3.33825e-06	5.43966	2	0.065886	0.104834	-2.71737
rs12481228	100123027_TGI_at	CPNE1	C_G	5.9688	4.60118	3.57317	0.0964881	0.124051	0.128878	0.575918	0.57078	0.460502	8.29741	0	0.575705	2	0.749872	0	8.29741
rs172043	100123033_TGI_at	PDE4C	A_G	5.38079	2.24464	3.77222	0.0695223	0.0824985	0.0807218	0.374085	0.18518	0.304501	6.81817	9.22062e-12	3.0743	2	0.214993	0.0567201	5.32361
rs12555318	100123038_TGI_at	TEK	A_G	2.76891	3.55396	2.11194	0.214073	0.149802	0.204443	0.592747	0.53239	0.431772	4.88919	1.01249e-06	0.308551	2	0.857036	0	4.88919
rs3818061	100123040_TGI_at	SGSM1	A_G	-8.19906	-2.91401	-3.35174	0.068885	0.0751489	0.0848532	-0.564792	-0.218985	-0.284406	-8.7878	0	13.041	2	0.0014729	0.178576	-3.19898
rs3782422	100123042_TGI_at	RBM19	A_C	4.82781	1.8511	2.27117	0.0676241	0.0752716	0.078508	0.326476	0.139335	0.178305	5.39592	6.81737e-08	3.90031	2	0.142252	0.0718093	3.69289
rs555586	100123048_TGI_at	ANKRD42	C_T	-3.95849	-2.04132	-1.44959	0.0754518	0.0762507	0.0797091	-0.298675	-0.155652	-0.115546	-4.36641	1.26306e-05	3.14571	2	0.207452	0.0583659	-3.436
rs903361	100123049_TGI_at	ADORA1	G_A	-5.69258	-1.38466	-3.89006	0.0710966	0.0758522	0.0764913	-0.404723	-0.105029	-0.297556	-6.47167	9.69271e-11	8.43739	2	0.0147179	0.133556	-3.06304
rs13113690	100123050_TGI_at	GUCY1A3	T_C	6.41514	3.92929	5.72107	0.0708389	0.0709066	0.077427	0.454442	0.278613	0.442965	9.21064	0	3.7628	2	0.152377	0.0685236	6.7552
rs12311063	100123052_TGI_at	GPN3	A_G	-4.13958	-1.25635	-3.10406	0.0725791	0.0766536	0.0749508	-0.300447	-0.0963039	-0.232652	-4.99184	5.98076e-07	3.83795	2	0.146757	0.0716187	-3.54303
rs4507164	100123057_TGI_at	PAK7	A_C	3.98475	5.05195	5.8851	0.0807083	0.0815832	0.088605	0.321602	0.412154	0.52145	8.49062	0	2.78036	2	0.24903	0.0521912	7.28034
rs788159	100123063_TGI_at	METAP1D	G_T	2.24314	2.32622	2.76183	0.072384	0.0709924	0.0729462	0.162368	0.165144	0.201465	4.22609	2.37788e-05	0.180714	2	0.913605	0	4.22609
rs28371764	100123064_TGI_at	CYP3A5	C_T	-4.5414	-3.8975	-3.64204	0.166466	0.199896	0.201373	-0.755989	-0.779097	-0.733409	-6.97376	3.08575e-12	0.0259309	2	0.987118	0	-6.97376
rs17714046	100123066_TGI_at	TRIM41	C_T	4.37425	1.9383	3.04808	0.139214	0.192999	0.155807	0.608958	0.37409	0.474912	5.65844	1.52753e-08	1.0519	2	0.590994	0	5.65844
rs3091338	100123073_TGI_at	SLC22A5	T_C	6.97118	4.44123	4.006	0.0643768	0.0695283	0.0748286	0.448782	0.308791	0.299763	9.09642	0	3.09238	2	0.213058	0.051325	7.17224
rs1660	100123082_TGI_at	NA	A_G	3.64532	3.62026	3.54557	0.189832	0.233813	0.210214	0.691997	0.846462	0.745327	6.15819	7.35797e-10	0.264025	2	0.87633	0	6.15819
rs17820542	100123083_TGI_at	NA	G_C	-3.24971	-2.54183	-1.80972	0.069055	0.0731074	0.0800818	-0.224409	-0.185826	-0.144926	-4.47808	7.53176e-06	0.567712	2	0.752875	0	-4.47808
rs2073776	100123084_TGI_at	DGCR11	A_G	-4.37194	-5.57627	-5.4751	0.0713369	0.0786817	0.078534	-0.31188	-0.43875	-0.429982	-8.77684	0	1.84037	2	0.398445	0	-8.77684
rs6822608	100123085_TGI_at	LOC339975	A_T	4.05145	2.84816	2.13048	0.0731604	0.0781722	0.0794892	0.296405	0.222647	0.16935	5.29772	1.1726e-07	1.40981	2	0.494156	0	5.29772
rs626787	100123087_TGI_at	NA	G_C	7.21759	6.46998	7.52231	0.070338	0.0758073	0.0773411	0.507671	0.490471	0.581784	12.2064	0	0.807206	2	0.667909	0	12.2064
rs479913	100123088_TGI_at	TARSL2	T_A	5.92524	3.1424	4.153	0.0646337	0.0751795	0.0771382	0.38297	0.236244	0.320355	7.81757	5.32907e-15	2.19019	2	0.334508	0.0222434	7.3759
rs8015796	100123089_TGI_at	C14orf178	T_C	-3.34825	-3.598	-4.38802	0.131635	0.124797	0.122154	-0.440748	-0.449021	-0.536016	-6.57257	4.94524e-11	0.359493	2	0.835482	0	-6.57257
rs4075367	100123094_TGI_at	LPCAT1	C_T	2.52445	1.89672	2.91289	0.0682801	0.0705639	0.0753135	0.17237	0.13384	0.21938	4.19045	2.78397e-05	0.687252	2	0.709194	0	4.19045
rs226005	100123100_TGI_at	METTL9	G_A	-2.99363	-3.54197	-3.05713	0.0715687	0.0788809	0.0825829	-0.21425	-0.279394	-0.252467	-5.48036	4.24451e-08	0.382129	2	0.826079	0	-5.48036
rs12126851	100123103_TGI_at	S100PBP	A_G	2.22991	1.59998	3.63684	0.146725	0.146184	0.150833	0.327182	0.233892	0.548556	4.26924	1.96136e-05	2.35154	2	0.308581	0.0620067	3.96213
rs999943	100123104_TGI_at	HLA-DPA1	G_A	-3.78277	-0.964148	-2.33174	0.0821362	0.0836098	0.0851134	-0.310702	-0.0806122	-0.198462	-4.11542	3.86469e-05	3.85399	2	0.145585	0.0805011	-2.94407
rs9395519	100123105_TGI_at	CRISP2	G_A	4.4272	2.32725	2.65307	0.0781348	0.0826099	0.0831092	0.345918	0.192254	0.220495	5.5107	3.57401e-08	2.10218	2	0.349557	0.018366	5.33381
rs11227678	100123108_TGI_at	RHOD	A_G	7.30167	6.06903	5.81811	0.123025	0.112952	0.145517	0.898288	0.685512	0.846633	10.9233	0	1.76797	2	0.413134	0	10.9233
rs9423681	100123110_TGI_at	PFKP	A_G	3.07401	1.93805	3.14136	0.112747	0.122782	0.130658	0.346584	0.237957	0.410444	4.68215	2.83886e-06	0.962631	2	0.61797	0	4.68215
rs7861226	100123111_TGI_at	LOC253039	A_C	-10.0688	-9.35112	-11.1527	0.0698529	0.0733692	0.0712548	-0.703332	-0.686084	-0.794686	-17.6617	0	1.32682	2	0.515091	0	-17.6617
rs7975596	100123114_TGI_at	RASAL1	A_G	5.55686	0.563427	2.01382	0.123899	0.1485	0.122157	0.688488	0.0836689	0.246003	5.02984	4.9089e-07	11.3542	2	0.00342353	0.283104	1.9136
rs11076696	100123116_TGI_at	RNF166	G_T	8.43929	4.74752	5.62826	0.0708474	0.0765084	0.0763108	0.597902	0.363225	0.429497	11.0285	0	5.48842	2	0.0642991	0.0984066	6.53846
rs6667301	100123119_TGI_at	HS2ST1	C_G	-3.6794	-0.631691	-3.40916	0.0878213	0.0873364	0.0890811	-0.32313	-0.0551697	-0.303692	-4.4305	9.40157e-06	5.8098	2	0.0547541	0.121562	-2.61754
rs4284973	100123120_TGI_at	NA	A_G	3.83693	4.95	7.32462	0.18307	0.189224	0.160849	0.702428	0.936662	1.17816	9.52577	0	3.83418	2	0.147034	0.169822	6.70205
rs4837527	100123126_TGI_at	NA	G_T	-5.20124	-3.37388	-2.71951	0.0697369	0.0711636	0.0755364	-0.362719	-0.240098	-0.205422	-6.61095	3.81852e-11	2.66929	2	0.263252	0.0417098	-5.6634
rs9486916	100123128_TGI_at	NA	T_C	-2.17332	-2.31031	-2.69302	0.0847185	0.0927879	0.0869721	-0.184121	-0.214369	-0.234218	-4.13074	3.61594e-05	0.173041	2	0.917117	0	-4.13074
rs12458408	100123129_TGI_at	TNFRSF11A	G_A	5.86706	5.54315	3.00757	0.073039	0.0818386	0.0862381	0.428524	0.453644	0.259367	8.48578	0	3.17609	2	0.204325	0.0614972	6.61154
rs871631	100123132_TGI_at	ANGPTL1	A_G	-2.30153	-3.30811	-3.37753	0.0733598	0.0783277	0.0809854	-0.16884	-0.259117	-0.27353	-5.10245	3.35292e-07	1.12216	2	0.570593	0	-5.10245
rs7768389	100123135_TGI_at	SLC29A1	G_A	1.84657	2.96729	3.47699	0.133565	0.114689	0.101812	0.246638	0.340315	0.353998	4.92193	8.56945e-07	0.442355	2	0.801574	0	4.92193
rs595624	100123136_TGI_at	KRT72	G_C	5.74276	3.62828	5.26444	0.0720256	0.0815113	0.077663	0.413626	0.295746	0.408852	8.54895	0	1.42048	2	0.491527	0	8.54895
rs1043515	100123137_TGI_at	PIP4K2B	G_A	4.37171	2.76159	1.99822	0.0731565	0.071833	0.0765699	0.319819	0.198373	0.153003	5.31198	1.08439e-07	2.70128	2	0.259075	0.0437156	4.54474
rs11997266	100123148_TGI_at	NA	A_G	4.41639	3.60485	6.43063	0.0693963	0.0788013	0.079216	0.306481	0.284067	0.509408	8.20753	2.22045e-16	5.08021	2	0.0788582	0.0939208	5.23237
rs11160531	100123159_TGI_at	NA	G_C	2.90174	1.70278	3.50019	0.0856085	0.0932355	0.0849722	0.248414	0.158759	0.297419	4.76566	1.88236e-06	1.22538	2	0.541892	0	4.76566
rs4969398	100123162_TGI_at	AATK	C_T	-5.89275	-3.82076	-3.20935	0.0841868	0.0966048	0.105821	-0.496091	-0.369104	-0.339616	-7.69864	1.37668e-14	1.66087	2	0.435859	0	-7.69864
rs12550329	100123166_TGI_at	NA	C_T	-1.12195	-2.77821	-3.69345	0.0688318	0.0739731	0.0726107	-0.0772258	-0.205513	-0.268184	-4.28137	1.8575e-05	3.82315	2	0.147847	0.0685266	-3.16829
rs2531803	100123167_TGI_at	ZSCAN23	G_T	-0.558866	-4.74892	-2.16047	0.0687684	0.0691731	0.0714073	-0.0384323	-0.328498	-0.154273	-4.30801	1.64728e-05	8.95099	2	0.0113846	0.130076	-2.03828
rs13378	100123170_TGI_at	FBXO25	C_G	4.80432	1.52127	2.91717	0.0935997	0.102704	0.117466	0.449683	0.15624	0.342669	5.4745	4.3874e-08	4.49625	2	0.105597	0.116311	3.53501
rs4877504	100123173_TGI_at	TLE4	C_T	-2.87181	-2.23039	-2.99614	0.0730321	0.0824072	0.0860686	-0.209734	-0.1838	-0.257873	-4.64039	3.47748e-06	0.396584	2	0.82013	0	-4.64039
rs9173	100123177_TGI_at	POLR3D	A_C	-2.55174	-2.05863	-3.60634	0.0700044	0.0770939	0.0760969	-0.178633	-0.158707	-0.274431	-4.71674	2.39651e-06	1.33235	2	0.51367	0	-4.71674
rs2390224	100123188_TGI_at	2011-09-15	C_T	4.40324	3.48774	2.10478	0.0860741	0.0862052	0.0906491	0.379005	0.300661	0.190797	5.8364	5.33403e-09	2.27736	2	0.320241	0.032628	5.43225
rs584901	100123189_TGI_at	SLC44A5	C_A	-6.83933	-3.52456	-7.26233	0.189474	0.25297	0.193316	-1.29587	-0.891609	-1.40393	-10.558	0	2.69915	2	0.25935	0.123928	-8.83514
rs7834042	100123193_TGI_at	SNTB1	A_G	-2.83223	-2.59039	-1.73933	0.238625	0.266652	0.252644	-0.675841	-0.690732	-0.43943	-4.13693	3.51986e-05	0.620549	2	0.733246	0	-4.13693
rs5019664	100123196_TGI_at	RGS18	C_T	-3.08228	-1.34198	-2.68981	0.0668187	0.0751689	0.0721009	-0.205954	-0.100875	-0.193938	-4.19866	2.68503e-05	1.24511	2	0.536573	0	-4.19866
rs4889843	100123199_TGI_at	FLJ35220	C_T	-7.44157	-2.42038	-3.80278	0.0674968	0.0707028	0.0735927	-0.502282	-0.171128	-0.279857	-8.06334	6.66134e-16	12.0112	2	0.00246486	0.157852	-3.19369
rs2241527	100123201_TGI_at	RQCD1	A_G	4.47518	0.706934	1.93075	0.0689681	0.074367	0.0794675	0.308645	0.0525726	0.153432	4.30408	1.67684e-05	6.52702	2	0.0382538	0.111551	2.24727
rs10179954	100123207_TGI_at	PRKCE	A_G	5.61663	6.95623	7.06165	0.0686545	0.0759325	0.0707249	0.385607	0.528204	0.499435	11.2317	0	2.26547	2	0.322151	0.0261233	10.6166
rs2986161	100123210_TGI_at	RHD	T_A	-5.84636	-3.69349	-2.07043	0.0677199	0.0761416	0.0833796	-0.395915	-0.281228	-0.172631	-7.05906	1.67644e-12	4.39954	2	0.110829	0.0826805	-4.48973
rs6439416	100123212_TGI_at	BFSP2	G_T	-4.55216	-3.13366	-1.58769	0.0689343	0.06995	0.0758352	-0.3138	-0.219199	-0.120403	-5.49678	3.86785e-08	3.56786	2	0.167977	0.0633105	-4.01295
rs4983535	100123213_TGI_at	INF2	C_T	-3.32306	-2.62321	-4.08991	0.0842275	0.0848457	0.0850706	-0.279893	-0.222568	-0.347931	-5.79174	6.96624e-09	1.09119	2	0.579496	0	-5.79174
rs1368845	100123215_TGI_at	NOV	G_T	-3.59215	-2.43877	-1.36325	0.0724816	0.0762672	0.0820491	-0.260365	-0.185998	-0.111854	-4.40461	1.05975e-05	1.84997	2	0.396537	0	-4.40461
rs10412710	100123218_TGI_at	ZNF93	C_T	-5.14214	-2.747	-5.02931	0.081469	0.0869877	0.0852038	-0.418925	-0.238955	-0.428516	-7.52735	5.17364e-14	3.09332	2	0.212958	0.0624933	-6.00402
rs12417798	100123221_TGI_at	OR52N4	T_C	-6.05315	-3.2045	-5.76893	0.182381	0.201737	0.184624	-1.10398	-0.646465	-1.06508	-8.83522	0	3.36164	2	0.186222	0.156254	-6.69981
rs17035750	100123233_TGI_at	NA	G_T	-2.54553	-2.07181	-5.71798	0.0893978	0.0921914	0.0949082	-0.227565	-0.191003	-0.542683	-5.85335	4.81782e-09	8.52053	2	0.0141186	0.166367	-2.90464
rs3783436	100123240_TGI_at	NA	C_T	-2.56872	-1.72882	-2.98766	0.076624	0.0746785	0.0800609	-0.196826	-0.129105	-0.239194	-4.15043	3.31847e-05	1.04184	2	0.593973	0	-4.15043
rs4403271	100123244_TGI_at	NA	G_A	-2.13872	-2.06918	-3.13744	0.0728247	0.0794838	0.082187	-0.155751	-0.164467	-0.257857	-4.16077	3.17177e-05	1.00563	2	0.604825	0	-4.16077
rs3755752	100123254_TGI_at	CLDN18	G_T	7.38918	2.15316	6.20253	0.0673945	0.0738672	0.0714719	0.49799	0.159048	0.443307	9.32568	0	12.7894	2	0.00167038	0.164588	3.55938
rs17739990	100123257_TGI_at	MYLK4	A_G	4.28741	2.04664	0.856024	0.233958	0.55596	0.350748	1.00307	1.13785	0.300249	4.5373	5.69793e-06	3.13427	2	0.208642	0.268046	3.14692
rs4401650	100123258_TGI_at	HIST1H2BC	A_G	4.71079	0.0287397	2.07091	0.0719357	0.0772235	0.0810416	0.338874	0.00221938	0.16783	4.1328	3.58377e-05	10.1984	2	0.0061016	0.155179	1.71251
rs11837061	100123259_TGI_at	NUAK1	A_C	-4.30166	-1.13297	-1.52515	0.108342	0.128717	0.125599	-0.466051	-0.145832	-0.191557	-4.3517	1.35089e-05	4.50926	2	0.104912	0.135071	-2.65199
rs12239846	100123263_TGI_at	NA	A_G	-5.44984	-4.27799	-4.2332	0.0679843	0.0737712	0.0787352	-0.370503	-0.315593	-0.333302	-8.11068	4.44089e-16	0.316108	2	0.853804	0	-8.11068
rs223828	100123267_TGI_at	COQ9	T_C	-2.14762	-2.85912	-4.24239	0.200704	0.157794	0.164023	-0.431036	-0.451152	-0.69585	-5.42235	5.88219e-08	1.51236	2	0.469456	0	-5.42235
rs7207076	100123270_TGI_at	SYNRG	C_G	1.27535	3.49239	2.35817	0.0712201	0.0751	0.0729013	0.0908307	0.262279	0.171914	4.0426	5.28628e-05	2.74398	2	0.253602	0.0445578	3.49808
rs6570180	100123273_TGI_at	KIAA1244	A_G	-1.85555	-2.20673	-3.47278	0.0797439	0.0799118	0.0778154	-0.147969	-0.176344	-0.270236	-4.37722	1.20201e-05	1.32787	2	0.514822	0	-4.37722
rs6696330	100123274_TGI_at	NFASC	T_C	-3.6792	-1.81451	-1.69747	0.115911	0.12135	0.11954	-0.426458	-0.220191	-0.202916	-4.20513	2.60938e-05	2.24544	2	0.325394	0.0416565	-3.9381
rs4354203	100123282_TGI_at	NA	A_G	-1.55516	-3.12185	-2.51018	0.108083	0.109009	0.115819	-0.168086	-0.340309	-0.290727	-4.12563	3.69724e-05	1.33062	2	0.514113	0	-4.12563
rs2231292	100123286_TGI_at	MYO5C	G_T	-7.49439	-2.8448	-6.18498	0.0710513	0.0769606	0.075652	-0.532486	-0.218937	-0.467906	-9.71504	0	9.71274	2	0.00777865	0.146327	-4.30261
rs7917985	100123290_TGI_at	CYP2C9	C_T	2.05466	1.80429	5.17022	0.0800784	0.0834334	0.08778	0.164534	0.150538	0.453842	5.03072	4.88636e-07	7.94965	2	0.0187826	0.14437	2.63546
rs7219431	100123304_TGI_at	AZI1	C_T	2.64607	3.3478	1.64649	0.070765	0.0730508	0.076601	0.187249	0.244559	0.126123	4.45314	8.46226e-06	1.25207	2	0.534709	0	4.45314
rs7513934	100123316_TGI_at	CC2D1B	A_G	4.8596	2.04407	3.17364	0.0661659	0.0706978	0.0722667	0.32154	0.144511	0.229348	5.92416	3.13894e-09	3.35447	2	0.18689	0.0573297	4.49693
rs7700388	100123317_TGI_at	SNX2	A_G	-4.10635	-1.80925	-4.65691	0.0718446	0.0793594	0.0827566	-0.295019	-0.143581	-0.38539	-6.07986	1.20288e-09	4.59778	2	0.10037	0.0887371	-4.01777
rs6838613	100123320_TGI_at	SLC10A4	A_G	-5.65969	-4.03872	-6.04379	0.0653926	0.0692466	0.0735505	-0.370102	-0.279667	-0.444524	-9.02425	0	2.68791	2	0.260812	0.0406524	-7.82222
rs889511	100123322_TGI_at	BCAR1	C_T	-2.33253	-2.57783	-2.14232	0.0725218	0.0743244	0.0747892	-0.16916	-0.191596	-0.160222	-4.07136	4.67399e-05	0.0943687	2	0.953912	0	-4.07136
rs3820423	100123323_TGI_at	PKP1	A_G	-3.25517	-3.75228	-0.348217	0.105225	0.0894092	0.0991279	-0.342525	-0.335488	-0.034518	-4.32191	1.54686e-05	6.38657	2	0.0410368	0.144711	-2.36175
rs12511861	100123324_TGI_at	ART3	G_A	-6.49912	-4.37678	-4.07596	0.133384	0.144795	0.146414	-0.866881	-0.633736	-0.596779	-8.75996	0	2.25868	2	0.323247	0.0508597	-8.17105
rs10772372	100123329_TGI_at	NA	T_G	-3.68346	-4.84401	-7.77108	0.0671768	0.0716603	0.0700993	-0.247443	-0.347123	-0.544747	-9.32231	0	9.61947	2	0.00815	0.13589	-4.30012
rs7899334	100123343_TGI_at	BTRC	G_A	-4.04933	-2.81959	-2.81957	0.0959313	0.100964	0.0963288	-0.388458	-0.284676	-0.271606	-5.61367	1.98076e-08	0.879141	2	0.644313	0	-5.61367
rs3006703	100123344_TGI_at	EPC1	T_A	3.70014	4.64182	7.26317	0.0785914	0.0768059	0.0804334	0.290799	0.356519	0.584201	8.93424	0	7.47162	2	0.0238539	0.13	4.66946
rs1546370	100123350_TGI_at	SFRP2	A_G	3.01129	1.19159	3.08059	0.0735292	0.0715431	0.0742087	0.221418	0.0852501	0.228607	4.15662	3.22993e-05	2.49299	2	0.287511	0.0362855	3.75346
rs3962158	100123351_TGI_at	GIPC1	A_G	-3.17784	-0.262235	-4.02093	0.0775676	0.0796381	0.0805171	-0.246498	-0.0208839	-0.323753	-4.30779	1.64893e-05	7.77598	2	0.0204865	0.134647	-2.18429
rs7550297	100123354_TGI_at	C1orf66	A_C	1.1208	2.31989	3.60065	0.0753838	0.0769735	0.0761808	0.0844901	0.17857	0.274301	4.05001	5.12158e-05	3.13663	2	0.208396	0.0574269	3.24451
rs2285604	100123357_TGI_at	ZNF304	G_C	-4.17051	-3.81991	-3.62657	0.0674533	0.0684485	0.0739538	-0.281314	-0.261467	-0.268199	-6.71286	1.90841e-11	0.0440847	2	0.978199	0	-6.71286
rs4788211	100123366_TGI_at	HIRIP3	C_T	-3.83717	-2.655	-0.389306	0.0690434	0.0737418	0.079347	-0.264931	-0.195784	-0.0308903	-4.22104	2.43173e-05	5.07452	2	0.0790829	0.0916549	-2.47321
rs2161133	100123371_TGI_at	BNIP1	T_C	5.92025	5.08914	4.37485	0.0932517	0.0947312	0.106404	0.552073	0.4821	0.4655	8.93684	0	0.449811	2	0.798592	0	8.93684
rs7079328	100123373_TGI_at	ZNF239	T_C	-5.39256	-4.71927	-3.53913	0.100455	0.10608	0.109148	-0.541707	-0.500621	-0.38629	-7.94875	1.77636e-15	1.15223	2	0.562078	0	-7.94875
rs2668419	100123377_TGI_at	MUM1	A_G	-4.17834	-2.81217	-3.51586	0.0818869	0.0794375	0.086036	-0.342151	-0.223392	-0.302491	-6.02714	1.6689e-09	1.12707	2	0.569192	0	-6.02714
rs1124639	100123388_TGI_at	C2orf60	A_G	2.7841	2.55539	4.32065	0.0653256	0.0731711	0.0739949	0.181873	0.18698	0.319706	5.46774	4.55807e-08	2.34394	2	0.309755	0.029332	5.11848
rs4775995	100123389_TGI_at	CYP19A1	C_T	NaN	NaN	-4.11238	NaN	NaN	0.254533	NaN	NaN	-1.04674	-4.11238	3.91606e-05	7.61014e-31	0	0	0	-4.11238
rs1892887	100123391_TGI_at	NAALAD2	A_G	-6.37655	-4.27164	-3.09002	0.068762	0.0746433	0.0804663	-0.438464	-0.31885	-0.248642	-8.16582	2.22045e-16	3.40419	2	0.182301	0.0624009	-6.08476
rs7996107	100123404_TGI_at	NA	C_T	-4.42139	-4.46702	-4.00813	0.112581	0.117519	0.113199	-0.497765	-0.524959	-0.453718	-7.4342	1.05249e-13	0.195553	2	0.906851	0	-7.4342
rs9881544	100123409_TGI_at	CACNA2D3	C_T	-2.99434	-2.83519	-4.29324	0.0687592	0.0727004	0.075689	-0.205888	-0.20612	-0.324951	-5.76028	8.39733e-09	1.7205	2	0.423057	0	-5.76028
rs3138167	100123410_TGI_at	NA	A_G	3.1571	2.6179	2.38916	0.13066	0.13487	0.148016	0.412509	0.353077	0.353635	4.73946	2.14293e-06	0.129664	2	0.937225	0	4.73946
rs11023238	100123418_TGI_at	SPON1	C_T	2.08354	3.47362	3.29101	0.0713251	0.0835401	0.0831012	0.148608	0.290186	0.273487	4.88837	1.01677e-06	2.09269	2	0.35122	0.0170372	4.90849
rs12072449	100123421_TGI_at	SLC5A9	A_C	7.00635	3.95525	5.54243	0.0944894	0.104471	0.0952936	0.662026	0.41321	0.528158	9.66484	0	3.15436	2	0.206557	0.074433	7.59812
rs17686238	100123425_TGI_at	MAPT	T_G	-6.79245	-4.24247	-4.96268	0.0967904	0.114913	0.132983	-0.657444	-0.487513	-0.659952	-9.30728	0	1.50949	2	0.47013	0	-9.30728
rs10231496	100123429_TGI_at	CYP51A1	C_T	4.63599	1.23697	1.97404	0.0682257	0.0773251	0.0788777	0.316293	0.0956485	0.155708	4.80807	1.52397e-06	5.04165	2	0.0803933	0.0920903	2.82678
rs12224644	100123432_TGI_at	API5	T_A	2.24121	1.60039	3.63254	0.146413	0.160902	0.179572	0.328142	0.257505	0.652304	4.10062	4.1204e-05	2.99011	2	0.224237	0.113786	3.48897
rs319024	100123437_TGI_at	NOX4	A_G	4.17314	3.10022	3.45624	0.0786359	0.0855705	0.0853246	0.328159	0.265288	0.294903	6.23391	4.54943e-10	0.294548	2	0.863057	0	6.23391
rs1868992	100123438_TGI_at	MTMR11	A_G	2.36732	2.73884	2.48988	0.0784449	0.0821057	0.0881792	0.185704	0.224875	0.219555	4.36007	1.3002e-05	0.139888	2	0.932446	0	4.36007
rs6565143	100123443_TGI_at	CDH13	A_G	8.01283	4.82456	3.3007	0.0651099	0.0760469	0.0813085	0.521714	0.366892	0.268375	9.79007	0	6.28778	2	0.0431148	0.108167	5.17522
rs150348	100123446_TGI_at	NLRC5	G_T	-2.70933	-2.19144	-3.44424	0.0736254	0.0718389	0.0741206	-0.199475	-0.15743	-0.255289	-4.79425	1.63282e-06	0.902342	2	0.636882	0	-4.79425
rs2836143	100123454_TGI_at	KCNJ15	G_A	2.37258	3.79725	1.82673	0.073238	0.0755293	0.0815722	0.173763	0.286804	0.149011	4.65851	3.18506e-06	1.82605	2	0.401309	0	4.65851
rs2279321	100123464_TGI_at	TKT	A_G	4.13112	2.60693	3.92285	0.0891149	0.0932118	0.0904912	0.368144	0.242996	0.354983	6.19301	5.90245e-10	1.11783	2	0.571829	0	6.19301
rs2306572	100123474_TGI_at	PBRM1	A_G	-3.09923	-1.09332	-3.27456	0.0875832	0.0840388	0.0890704	-0.271441	-0.0918816	-0.291666	-4.22304	2.41033e-05	3.302	2	0.191858	0.0700927	-3.3475
rs17000637	100123477_TGI_at	C4orf26	T_C	2.89178	3.3536	2.02952	0.067191	0.0729344	0.0768282	0.194301	0.244593	0.155925	4.80154	1.57452e-06	0.709921	2	0.701201	0	4.80154
rs10468980	100123479_TGI_at	PSTPIP2	C_T	4.79748	4.34206	2.82131	0.109035	0.119725	0.114421	0.523095	0.519854	0.322818	6.91491	4.68159e-12	2.01788	2	0.364605	0.0108086	6.88349
rs3867425	100123481_TGI_at	NA	A_G	6.06462	4.51601	6.69279	0.134966	0.144104	0.148762	0.818516	0.650774	0.995635	9.93104	0	2.77252	2	0.250008	0.0885631	8.45899
rs2844750	100123483_TGI_at	HCG4P6	C_T	-4.21033	-5.41718	-6.17102	0.0832136	0.0781314	0.0867694	-0.350356	-0.423251	-0.535456	-9.0574	0	2.39615	2	0.301774	0.0367753	-8.31365
rs6764117	100123489_TGI_at	CTDSPL	A_C	-1.5946	-0.460699	-4.32721	0.432744	0.979418	0.390731	-0.690054	-0.451217	-1.69077	-4.38507	1.15949e-05	3.54429	2	0.169968	0.459123	-2.73743
rs7171208	100123492_TGI_at	NA	A_G	3.05646	2.10312	3.89315	0.0686126	0.0778044	0.0728171	0.209711	0.163632	0.283488	5.26748	1.38308e-07	1.30713	2	0.520187	0	5.26748
rs17287627	100123496_TGI_at	NA	C_G	-6.35244	-5.19143	-4.28538	0.0831615	0.0886877	0.0912348	-0.528278	-0.460416	-0.390975	-9.22416	0	1.23969	2	0.538028	0	-9.22416
rs4251527	100123510_TGI_at	IRAK4	C_T	5.15046	3.09791	0.965106	0.114966	0.135873	0.153924	0.592127	0.420924	0.148553	5.85481	4.77543e-09	5.33646	2	0.0693749	0.173102	3.18559
rs1331255	100123512_TGI_at	C1QL3	A_C	-12.0812	-7.13812	-11.4868	0.0579432	0.0726537	0.0661321	-0.700025	-0.518611	-0.759646	-18.0161	0	6.44703	2	0.0398148	0.0973876	-9.7891
rs5030956	100123513_TGI_at	PRSS16	C_G	3.08661	2.14284	3.03142	0.0765145	0.0809219	0.0853056	0.23617	0.173403	0.258597	4.75737	1.96136e-06	0.578996	2	0.748639	0	4.75737
rs3087494	100123523_TGI_at	PLA2G12A	A_G	2.9105	4.85223	3.81243	0.065931	0.0756606	0.0764909	0.191892	0.367122	0.291616	6.46174	1.03507e-10	3.11856	2	0.210288	0.0542576	5.32108
rs16936235	100123525_TGI_at	LOC100132987	T_C	5.61898	4.19945	3.57628	0.0907902	0.088759	0.106935	0.510148	0.372739	0.382428	7.78701	6.88338e-15	1.38475	2	0.500386	0	7.78701
rs4377567	100123529_TGI_at	NA	G_C	2.97521	5.01629	4.49416	0.0762131	0.074762	0.0829718	0.22675	0.375028	0.372888	7.1699	7.50511e-13	2.44077	2	0.295117	0.0365682	6.51329
rs957179	100123531_TGI_at	NA	A_G	3.77552	2.52585	3.18744	0.0755868	0.0852187	0.0840015	0.285379	0.21525	0.26775	5.53226	3.16133e-08	0.396149	2	0.820309	0	5.53226
rs4270	100123537_TGI_at	NOD1	C_T	-3.77441	-3.33076	-3.02691	0.0810087	0.0829545	0.090292	-0.30576	-0.276302	-0.273306	-5.87006	4.35642e-09	0.0929262	2	0.9546	0	-5.87006
rs667623	100123544_TGI_at	BAHD1	A_G	2.78404	3.49531	3.81226	0.130952	0.128309	0.135675	0.364575	0.448481	0.517226	5.80563	6.41245e-09	0.659545	2	0.719087	0	5.80563
rs9426799	100123554_TGI_at	UBR4	C_T	-3.30694	-2.00335	-3.14113	0.300247	0.336862	0.494233	-0.992899	-0.674853	-1.55245	-4.55671	5.196e-06	2.16227	2	0.33921	0.104228	-4.56448
rs2306426	100123559_TGI_at	INPP5B	A_C	-3.99993	-5.06921	-3.95089	0.0810973	0.0784914	0.0776017	-0.324384	-0.397889	-0.306595	-7.51931	5.50671e-14	0.76179	2	0.683249	0	-7.51931
rs6586037	100123562_TGI_at	BMPR1A	C_T	4.40638	5.07383	3.52687	0.0659123	0.0701776	0.0828554	0.290435	0.35607	0.29222	7.52978	5.08482e-14	0.556287	2	0.757188	0	7.52978
rs8068457	100123567_TGI_at	QRICH2	C_G	-4.75057	-1.40343	-3.38115	0.244246	0.229832	0.266562	-1.16031	-0.322554	-0.901287	-5.3142	1.07125e-07	6.58628	2	0.037137	0.373135	-3.04761
rs12959941	100123574_TGI_at	NA	T_C	3.94566	4.08062	6.15197	0.13239	0.143651	0.124607	0.522364	0.586184	0.766579	8.29448	0	1.95376	2	0.376484	0	8.29448
rs4911356	100123587_TGI_at	CBFA2T2	C_T	3.82186	1.3194	5.01002	0.0716794	0.0822159	0.0817118	0.273948	0.108475	0.409378	5.8925	3.80398e-09	6.76202	2	0.034013	0.120975	3.17522
rs291533	100123597_TGI_at	NA	A_G	-3.6177	-1.87492	-1.21143	0.0666301	0.0741312	0.0777743	-0.241048	-0.13899	-0.0942185	-4.06773	4.74739e-05	2.25319	2	0.324134	0.025869	-3.72035
rs7954519	100123600_TGI_at	SCARB1	G_T	3.00251	2.73554	1.47386	0.0876631	0.0932897	0.103473	0.263209	0.255197	0.152504	4.27483	1.91281e-05	0.777381	2	0.677944	0	4.27483
rs7613814	100123606_TGI_at	MLF1	C_T	4.69216	2.62597	5.0657	0.0684997	0.0755127	0.0727655	0.321412	0.198294	0.368608	7.22789	4.90497e-13	2.8006	2	0.246522	0.0456825	6.05484
rs2855557	100123610_TGI_at	IFT122	T_A	4.69554	0.839141	1.35185	0.0986392	0.100312	0.107063	0.463164	0.0841755	0.144733	4.08356	4.43507e-05	8.32087	2	0.0156007	0.181219	1.93409
rs6704087	100123611_TGI_at	CDC42BPA	T_A	-4.85404	-5.41271	-4.18643	0.0736348	0.0822922	0.0864249	-0.357426	-0.445424	-0.361812	-8.30389	0	0.750208	2	0.687218	0	-8.30389
rs12432485	100123617_TGI_at	NA	A_G	6.38183	2.52258	0.932377	0.0820521	0.0866436	0.0901068	0.523643	0.218566	0.0840135	5.96571	2.4358e-09	14.0138	2	0.000905614	0.211281	2.1052
rs4865115	100123623_TGI_at	SRP72	G_T	4.50438	1.87549	3.33811	0.0986402	0.107163	0.101875	0.444313	0.200984	0.34007	5.72337	1.04434e-08	2.7945	2	0.247276	0.0646025	4.76638
rs7865071	100123626_TGI_at	MTAP	G_C	-1.46307	-3.31237	-3.4949	0.090873	0.087253	0.0895495	-0.132954	-0.289014	-0.312966	-4.81053	1.50533e-06	2.34954	2	0.308889	0.037296	-4.41715
rs6660	100123634_TGI_at	BTBD3	C_T	1.36154	3.23864	2.56097	0.0972823	0.0960615	0.100965	0.132454	0.311108	0.258568	4.13635	3.52876e-05	1.79311	2	0.407974	0	4.13635
rs8078073	100123635_TGI_at	NA	C_T	4.42816	4.43845	6.38215	0.0757881	0.0898288	0.0834741	0.335601	0.3987	0.532745	8.68975	0	3.11762	2	0.210386	0.0619232	7.03049
rs12197486	100123642_TGI_at	NA	G_C	-4.62989	-4.33209	-4.53339	0.0742151	0.0821553	0.0837658	-0.343608	-0.355904	-0.379743	-7.76059	8.43769e-15	0.105571	2	0.948583	0	-7.76059
rs255173	100123645_TGI_at	INMT	C_T	-2.0992	-2.74903	-3.88134	0.0706061	0.0710911	0.0800648	-0.148216	-0.195431	-0.310759	-4.8764	1.08037e-06	2.39109	2	0.302539	0.0326272	-4.55749
rs12595717	100123654_TGI_at	SCAPER	G_A	-6.58699	-3.3708	-7.29377	0.0635929	0.0706434	0.0709258	-0.418886	-0.238124	-0.517316	-10.0044	0	8.04429	2	0.0179145	0.118751	-4.95242
rs9855049	100123655_TGI_at	RYBP	A_C	5.5809	5.69964	3.69266	0.102464	0.10237	0.107647	0.571843	0.583469	0.397505	8.70897	0	1.93463	2	0.380101	0	8.70897
rs4397318	100123656_TGI_at	STEAP2	G_A	-5.92013	-4.17775	-3.71248	0.0660418	0.0731529	0.0789776	-0.390976	-0.305615	-0.293203	-8.12402	4.44089e-16	1.15912	2	0.560145	0	-8.12402
rs1341762	100123661_TGI_at	BAAT	A_C	4.00611	2.47171	2.63383	0.0930133	0.10446	0.109782	0.372621	0.258195	0.289147	5.36568	8.06448e-08	0.733305	2	0.693051	0	5.36568
rs10513184	100123662_TGI_at	LOC100289361	A_G	-3.57548	-2.24168	-6.10475	0.0722509	0.0725464	0.0806569	-0.258332	-0.162626	-0.49239	-6.59928	4.13156e-11	9.56994	2	0.00835438	0.145997	-3.18105
rs6898518	100123663_TGI_at	NA	A_G	4.53924	3.86067	6.66544	0.0986493	0.103778	0.103922	0.447792	0.400652	0.692688	8.65622	0	4.59772	2	0.100373	0.116347	5.73662
rs4657608	100123664_TGI_at	POGK	C_T	-4.26038	-2.00448	-3.00058	0.068631	0.0734968	0.0740614	-0.292394	-0.147323	-0.222227	-5.43202	5.57204e-08	2.08208	2	0.353087	0.0145911	-5.28211
rs4441993	100123665_TGI_at	EEF1E1	G_A	-3.63868	-2.04576	-5.28654	0.138146	0.148481	0.120237	-0.502668	-0.303757	-0.635635	-6.62943	3.36997e-11	3.01744	2	0.221193	0.0963963	-5.18259
rs2400304	100123669_TGI_at	NA	G_A	-3.94878	-3.3454	-5.71593	0.0713263	0.0733323	0.0774731	-0.281652	-0.245326	-0.442831	-7.39729	1.39e-13	3.83802	2	0.146752	0.0709386	-5.417
rs6880017	100123670_TGI_at	ATP6AP1L	A_G	7.33796	5.22045	3.86104	0.0671574	0.0710486	0.0770876	0.492798	0.370906	0.297638	9.691	0	3.8304	2	0.147313	0.0685403	6.84325
rs6874	100123673_TGI_at	SNORA17	A_G	11.9891	6.00561	8.48177	0.100135	0.113141	0.0959606	1.20053	0.679479	0.813916	15.4976	0	13.5708	2	0.00113013	0.247267	5.82067
rs12910328	100123675_TGI_at	TRPM1	C_T	5.84456	3.58421	3.67907	0.105131	0.116835	0.116205	0.614445	0.418759	0.427525	7.71029	1.26565e-14	2.05362	2	0.358147	0.0184381	7.54192
rs4812861	100123677_TGI_at	STK4	C_T	1.20597	4.43616	1.75356	0.072694	0.0799618	0.0820056	0.0876671	0.354723	0.143802	4.12085	3.77483e-05	6.54228	2	0.0379631	0.117736	2.37269
rs17353791	100123680_TGI_at	NA	T_C	-3.59537	-5.38614	-3.40335	0.077664	0.0756278	0.0887979	-0.279231	-0.407342	-0.30221	-7.23289	4.72733e-13	1.56577	2	0.457085	0	-7.23289
rs3756578	100123681_TGI_at	CAMK2A	A_G	-6.08817	-1.32922	-3.35496	0.0700142	0.0734003	0.0762844	-0.426259	-0.0975653	-0.255931	-6.35538	2.07914e-10	10.5224	2	0.00518913	0.15108	-2.69155
rs7742187	100123685_TGI_at	NA	A_G	0.992846	3.06495	4.36052	0.393782	0.111293	0.118228	0.390965	0.341107	0.515534	5.23586	1.64221e-07	1.16041	2	0.559784	0	5.23586
rs7692	100123691_TGI_at	ZNF318	A_C	2.90914	4.70297	3.44997	0.0748754	0.0814011	0.0791842	0.217823	0.382827	0.273183	6.28822	3.21119e-10	2.26985	2	0.321446	0.0288134	5.96117
rs4668561	100123695_TGI_at	ID2	C_T	-3.03857	0.0537723	-4.41289	0.0684497	0.0778208	0.0726213	-0.207989	0.0041846	-0.320469	-4.47655	7.58593e-06	9.50178	2	0.00864402	0.141114	-1.92781
rs970739	100123699_TGI_at	BTF3L4	T_G	2.96532	1.46827	3.25038	0.158468	0.158057	0.169507	0.469908	0.232069	0.550965	4.37195	1.2314e-05	2.10154	2	0.349668	0.0364842	4.30057
rs2277208	100123700_TGI_at	ACSL5	C_G	5.12182	4.38112	5.32434	0.067329	0.0732801	0.0712325	0.344847	0.321049	0.379266	8.56838	0	0.32978	2	0.847987	0	8.56838
rs8109364	100123704_TGI_at	UBA52	A_G	-7.03679	-3.75939	-4.01378	0.0648727	0.0727925	0.0751628	-0.456496	-0.273655	-0.301687	-8.80169	0	4.19893	2	0.122522	0.0742548	-5.88211
rs7905087	100123705_TGI_at	PI4K2A	A_G	-2.87662	-4.51769	-3.42147	0.0722117	0.0738617	0.0801707	-0.207726	-0.333684	-0.274301	-6.21728	5.05839e-10	1.48969	2	0.474808	0	-6.21728
rs16987295	100123706_TGI_at	ZFP28	A_G	4.29345	5.66833	7.33665	0.0812212	0.0768418	0.0806049	0.348719	0.435565	0.59137	9.98186	0	4.63323	2	0.0986069	0.0912594	6.55979
rs929454	100123710_TGI_at	SF3A1	T_A	4.08979	3.02181	1.21447	0.0901062	0.0911583	0.099789	0.368516	0.275463	0.121191	4.96302	6.94053e-07	3.40928	2	0.181838	0.0785521	3.69044
rs4821843	100123719_TGI_at	APOBEC3B	A_G	-2.74775	-3.73861	-3.74261	0.0893981	0.0942567	0.0873092	-0.245644	-0.352389	-0.326764	-5.88406	4.00325e-09	0.754161	2	0.685861	0	-5.88406
rs222728	100123722_TGI_at	DHRS2	A_G	-5.34706	-1.48789	-1.73448	0.083156	0.095224	0.0993589	-0.44464	-0.141682	-0.172336	-5.34672	8.95644e-08	7.18855	2	0.0274807	0.14874	-2.55294
rs1446669	100123723_TGI_at	GGCX	A_G	6.02935	4.4021	3.67298	0.0754729	0.0722499	0.0799482	0.455053	0.318051	0.293648	8.16476	2.22045e-16	2.60634	2	0.271669	0.0417492	7.13861
rs12019	100123724_TGI_at	NA	A_G	3.04685	1.04445	3.23722	0.0824519	0.0810945	0.0825246	0.251219	0.084699	0.267151	4.20281	2.6362e-05	3.0695	2	0.215509	0.0599793	3.41188
rs10782450	100123725_TGI_at	NA	C_G	1.79782	2.91725	3.21966	0.0820886	0.0790427	0.0844283	0.14758	0.230587	0.27183	4.56866	4.90857e-06	1.16603	2	0.558212	0	4.56866
rs10145627	100123730_TGI_at	IFI27	A_G	3.72308	0.751789	3.59939	0.0719739	0.0708348	0.0760453	0.267965	0.0532528	0.273717	4.56039	5.1059e-06	6.10307	2	0.0472864	0.104439	2.67715
rs10935878	100123731_TGI_at	SUCNR1	T_A	3.9983	2.92442	1.70703	0.0750429	0.0790739	0.0952577	0.300044	0.231246	0.162608	5.19	2.10298e-07	1.31133	2	0.519097	0	5.19
rs12080175	100123733_TGI_at	SLC2A5	C_T	-3.97832	-1.52814	-5.38791	0.084542	0.0821791	0.0834676	-0.336335	-0.125581	-0.449716	-6.24484	4.24239e-10	7.90551	2	0.0192018	0.143295	-3.16898
rs11208700	100123736_TGI_at	LEPROT	T_A	2.4003	2.20789	3.17198	0.0694617	0.0726245	0.0729697	0.166729	0.160347	0.231459	4.47418	7.6706e-06	0.589668	2	0.744655	0	4.47418
rs2064075	100123742_TGI_at	FMO3	C_A	10.6386	2.60308	5.23235	0.0728415	0.0841077	0.0833521	0.774935	0.218939	0.436128	11.3233	0	25.9826	2	2.28006e-06	0.276858	2.87694
rs10197240	100123753_TGI_at	LPIN1	A_G	-2.79477	-1.18697	-3.3859	0.192933	0.171565	0.193681	-0.539202	-0.203642	-0.655785	-4.04393	5.25617e-05	3.40186	2	0.182513	0.155555	-3.24486
rs10961035	100123756_TGI_at	FLJ41200	A_C	-2.57936	-4.51799	-2.33579	0.0999065	0.0983347	0.0999771	-0.257695	-0.444275	-0.233525	-5.47152	4.46187e-08	2.7205	2	0.256596	0.0596628	-4.67468
rs975537	100123759_TGI_at	GARS	T_A	4.60084	4.23153	4.81474	0.082833	0.0903379	0.0882232	0.381101	0.382267	0.424772	7.86954	3.55271e-15	0.161752	2	0.922308	0	7.86954
rs2852882	100123763_TGI_at	BIRC3	A_T	-3.08327	-3.34535	-4.60387	0.0710431	0.0764653	0.0764414	-0.219045	-0.255804	-0.351926	-6.30253	2.92825e-10	1.6934	2	0.428827	0	-6.30253
rs2597756	100123765_TGI_at	QDPR	C_T	-7.60368	-4.28973	-5.66704	0.0718143	0.0746438	0.0772203	-0.546053	-0.320202	-0.437611	-10.2084	0	4.7543	2	0.0928149	0.0874589	-6.56864
rs5994522	100123767_TGI_at	NA	A_G	-2.03514	-5.37005	-2.9865	0.0866909	0.0853558	0.100018	-0.176428	-0.458365	-0.298704	-6.05592	1.39621e-09	5.40232	2	0.0671276	0.117939	-3.636
rs2839166	100123768_TGI_at	MCM3AP	C_T	3.00965	4.01374	3.44707	0.0696539	0.0701362	0.0752876	0.209634	0.281509	0.259522	6.03039	1.63563e-09	0.553579	2	0.758214	0	6.03039
rs11814106	100123769_TGI_at	LOC84856	A_G	9.37183	8.44198	9.95243	0.0662258	0.0675177	0.0685817	0.620657	0.569983	0.682554	16.0146	0	1.37152	2	0.503707	0	16.0146
rs1537461	100123772_TGI_at	INTS6	A_G	-2.91492	-4.06172	-2.22174	0.0826665	0.0940341	0.09583	-0.240966	-0.38194	-0.21291	-5.25505	1.47982e-07	1.8823	2	0.390179	0	-5.25505
rs10017335	100123773_TGI_at	NA	G_C	-4.45151	-1.66081	-3.79265	0.0821312	0.0863943	0.0916653	-0.365607	-0.143484	-0.347654	-5.73495	9.75422e-09	4.11304	2	0.127898	0.0890567	-3.98256
rs11733936	100123775_TGI_at	PRDM5	A_C	-2.48671	-0.703848	-6.26215	0.0834813	0.0882127	0.078361	-0.207594	-0.0620884	-0.490708	-5.81621	6.01983e-09	14.0468	2	0.000890799	0.20433	-2.00819
rs17750140	100123779_TGI_at	TMEM63C	A_G	-3.89362	-3.10976	-2.4567	0.124485	0.126005	0.145525	-0.484695	-0.391846	-0.357512	-5.53234	3.15993e-08	0.502669	2	0.777762	0	-5.53234
rs7249146	100123783_TGI_at	LOC100507646	C_T	-2.91397	-2.06213	-2.43928	0.0709144	0.0770995	0.0830354	-0.206642	-0.158989	-0.202547	-4.29398	1.75498e-05	0.239669	2	0.887067	0	-4.29398
rs11208559	100123786_TGI_at	JAK1	C_G	-2.31045	-2.17721	-3.00261	0.0810442	0.0842287	0.0858435	-0.187248	-0.183384	-0.257755	-4.30027	1.7059e-05	0.486873	2	0.783929	0	-4.30027
rs6600337	100123792_TGI_at	ZNF642	T_C	5.84941	4.48737	6.35417	0.0740622	0.0798506	0.0758658	0.43322	0.358319	0.482064	9.6877	0	1.27363	2	0.528975	0	9.6877
rs231216	100123796_TGI_at	ARHGAP33	G_T	-4.05832	-3.57144	-3.67812	0.0754713	0.0790645	0.0808833	-0.306287	-0.282374	-0.297498	-6.53581	6.32654e-11	0.0485812	2	0.976002	0	-6.53581
rs10509696	100123803_TGI_at	BLNK	C_T	1.67766	3.10449	2.33162	0.0709048	0.0702372	0.0733559	0.118954	0.21805	0.171038	4.11408	3.88732e-05	0.986416	2	0.610664	0	4.11408
rs17540546	100123805_TGI_at	GNB5	C_T	-7.42412	-1.32903	-4.4181	0.15423	0.255235	0.188103	-1.14502	-0.339216	-0.831059	-8.64091	0	7.48482	2	0.023697	0.32187	-3.7075
rs4486270	100123808_TGI_at	ZNF483	T_C	4.05889	2.27078	2.92102	0.0724072	0.0761113	0.0816719	0.293893	0.172832	0.238565	5.38735	7.15022e-08	1.32853	2	0.514651	0	5.38735
rs223490	100123811_TGI_at	NA	G_T	-3.91196	-1.67575	-3.29073	0.0702597	0.0763721	0.0783673	-0.274853	-0.127981	-0.257886	-5.18886	2.11589e-07	2.29076	2	0.318103	0.0285677	-4.8119
rs731063	100123812_TGI_at	PBLD	C_T	-3.34056	-3.92337	-5.43183	0.0927704	0.0884798	0.0924478	-0.309905	-0.347139	-0.502161	-7.3105	2.66231e-13	2.44439	2	0.294584	0.0429951	-6.62485
rs1073519	100123813_TGI_at	NPEPL1	C_T	-4.13202	-2.01159	-3.2351	0.0740921	0.0717133	0.0757094	-0.30615	-0.144258	-0.244927	-5.36374	8.15142e-08	2.52465	2	0.282995	0.0378092	-4.80639
rs10930952	100123815_TGI_at	NA	T_A	-5.15501	-4.64856	-4.36146	0.0780034	0.0853688	0.0857872	-0.402108	-0.396842	-0.374157	-8.19355	2.22045e-16	0.0632451	2	0.968872	0	-8.19355
rs11672742	100123819_TGI_at	NA	T_G	2.47051	3.02692	3.77721	0.152465	0.176078	0.173066	0.376667	0.532974	0.653707	5.21438	1.84429e-07	1.47094	2	0.479281	0	5.21438
rs17447476	100123820_TGI_at	USP14	C_G	-5.53664	-2.94331	-6.55514	0.0745063	0.0777405	0.0799981	-0.412514	-0.228814	-0.524399	-8.64313	0	7.20753	2	0.0272211	0.124866	-4.57467
rs2293148	100123822_TGI_at	CBLB	C_T	-5.86836	-0.82005	-4.44587	0.0682004	0.0794291	0.0793974	-0.400225	-0.0651359	-0.352991	-6.74981	1.48042e-11	11.2489	2	0.00360855	0.162382	-2.65856
rs11865743	100123824_TGI_at	NA	C_G	3.3698	5.09429	11.2286	0.10401	0.100287	0.0996435	0.350494	0.510892	1.11886	11.5294	0	32.2452	2	9.95497e-08	0.393914	2.81342
rs12915983	100123831_TGI_at	NA	T_C	-2.30253	-3.58102	-1.10683	0.313513	0.388332	0.483127	-0.721875	-1.39063	-0.53474	-4.03131	5.54657e-05	2.4899	2	0.287956	0.19246	-3.63233
rs1402673	100123834_TGI_at	NA	A_G	-3.69914	-2.06108	-2.18407	0.0835986	0.0884744	0.0893318	-0.309243	-0.182353	-0.195107	-4.65381	3.25854e-06	1.33915	2	0.511927	0	-4.65381
rs831607	100123837_TGI_at	CD59	C_T	9.62386	2.32773	2.90712	0.0638975	0.0708592	0.0770067	0.61494	0.164941	0.223868	9.25112	0	26.6209	2	1.65706e-06	0.246968	2.26829
rs2835232	100123838_TGI_at	SETD4	A_G	2.87745	2.23332	2.5634	0.0713246	0.0712	0.0793977	0.205233	0.159012	0.203528	4.40822	1.04225e-05	0.262349	2	0.877065	0	4.40822
rs1154410	100123839_TGI_at	LOC100507053	A_G	3.50474	3.39156	4.79812	0.0746435	0.0836721	0.0814189	0.261606	0.283779	0.390658	6.69222	2.19809e-11	1.49979	2	0.472416	0	6.69222
rs11736794	100123840_TGI_at	NA	A_G	4.13303	0.206645	1.58458	0.261793	0.548347	0.443845	1.082	0.113313	0.703308	4.36861	1.25039e-05	2.6979	2	0.259512	0.239846	3.04671
rs11221332	100123843_TGI_at	NA	C_T	-2.44158	-3.16908	-3.94231	0.0873448	0.0835814	0.089496	-0.21326	-0.264876	-0.352821	-5.4852	4.13003e-08	1.27035	2	0.529843	0	-5.4852
rs250587	100123846_TGI_at	GGA2	C_T	4.46798	5.05792	5.91302	0.0874709	0.0915744	0.0976026	0.390818	0.463176	0.577126	8.78764	0	2.02967	2	0.362462	0.01122	8.79494
rs1422185	100123847_TGI_at	PPIP5K2	G_A	1.60844	2.33048	3.36114	0.0825872	0.0951734	0.0946463	0.132837	0.2218	0.318119	4.04216	5.29605e-05	2.18179	2	0.335915	0.0273253	3.97309
rs10902222	100123849_TGI_at	LRDD	G_T	4.33907	1.64901	2.97229	0.0653717	0.0764845	0.0756494	0.283652	0.126124	0.224852	5.36829	7.94849e-08	2.45852	2	0.292509	0.034639	4.71892
rs2511095	100123855_TGI_at	NA	G_A	5.39989	3.65352	8.71685	0.0656926	0.0726426	0.068313	0.354733	0.265401	0.595474	10.3535	0	12.0413	2	0.00242812	0.154208	4.16319
rs34362037	100123862_TGI_at	LOC729678	A_G	-1.72548	-3.84658	-1.98393	0.0908684	0.103504	0.106213	-0.156792	-0.398136	-0.210719	-4.20887	2.56647e-05	3.23437	2	0.198457	0.0785547	-3.41266
rs232127	100123868_TGI_at	NA	A_T	-3.67769	-3.1462	-4.68675	0.0691153	0.0712044	0.0721575	-0.254184	-0.224023	-0.338184	-6.62301	3.51967e-11	1.36134	2	0.506278	0	-6.62301
rs10405910	100123870_TGI_at	ZNF772	T_A	-7.21957	-3.64689	-7.41202	0.0723737	0.0756816	0.0782993	-0.522507	-0.276003	-0.580356	-10.5417	0	9.01883	2	0.0110049	0.141274	-4.96819
rs12233023	100123878_TGI_at	INPP5D	A_T	-2.41009	-2.9334	-2.13141	0.0794904	0.0905595	0.0897616	-0.191579	-0.265647	-0.191318	-4.2672	1.97938e-05	0.468649	2	0.791105	0	-4.2672
rs8095	100123879_TGI_at	C14orf2	G_A	-4.14845	-2.57232	-1.28716	0.10777	0.113713	0.117225	-0.447077	-0.292507	-0.150887	-4.75299	2.00431e-06	3.47844	2	0.175657	0.0970148	-3.51107
rs11746790	100123880_TGI_at	LOC648987	G_T	-7.37418	-5.44886	-7.43926	0.0635398	0.0723003	0.0680506	-0.468554	-0.393954	-0.506246	-11.77	0	1.31402	2	0.5184	0	-11.77
rs2270894	100123884_TGI_at	CRELD1	G_C	-10.8223	-6.20334	-6.9962	0.0785537	0.0832259	0.0961658	-0.850132	-0.516279	-0.672796	-14.046	0	8.54214	2	0.0139669	0.15488	-6.66166
rs9585881	100123886_TGI_at	LOC283480	A_G	-4.68335	-4.03453	-2.70801	0.134166	0.137544	0.157261	-0.628345	-0.554926	-0.425865	-6.72433	1.76397e-11	0.964241	2	0.617473	0	-6.72433
rs12220683	100123887_TGI_at	ACADSB	G_C	-3.30258	-1.87527	-3.83545	0.0937849	0.0964659	0.102456	-0.309732	-0.180899	-0.392963	-5.14499	2.6754e-07	2.33297	2	0.311461	0.039782	-4.79843
rs12609667	100123890_TGI_at	NA	C_T	-6.28454	-3.34005	-4.69728	0.068202	0.0775666	0.0774081	-0.428618	-0.259076	-0.363607	-8.43578	0	2.70365	2	0.258767	0.044056	-7.14006
rs2593236	100123892_TGI_at	NA	G_T	-4.23118	-4.37745	-2.94766	0.0784409	0.0856657	0.0835026	-0.331898	-0.374997	-0.246138	-6.66686	2.61329e-11	1.21453	2	0.544839	0	-6.66686
rs12694040	100123893_TGI_at	NDUFS1	C_T	-0.474526	-2.49809	-5.37984	0.0689039	0.0723353	0.0716211	-0.0326967	-0.1807	-0.38531	-4.71611	2.40396e-06	12.648	2	0.00179275	0.163682	-1.93124
rs2641983	100123894_TGI_at	NA	C_T	-4.58295	-2.74151	-2.3169	0.0719296	0.0762944	0.0819301	-0.32965	-0.209162	-0.189824	-5.70282	1.1784e-08	2.05148	2	0.358531	0.0122908	-5.56649
rs13084215	100123896_TGI_at	NA	C_T	4.7721	4.32649	8.26729	0.0689832	0.0771578	0.0709952	0.329195	0.333822	0.586938	10.081	0	8.50895	2	0.0142005	0.130415	4.84678
rs7005270	100123903_TGI_at	NA	C_T	1.84225	3.46866	1.66707	0.0694635	0.0687734	0.0804233	0.127969	0.238552	0.134072	4.11051	3.94786e-05	1.55916	2	0.458598	0	4.11051
rs7741172	100123904_TGI_at	MAP7	T_G	4.42611	3.02787	3.14984	0.0926768	0.0910585	0.10209	0.410198	0.275713	0.321567	6.12332	9.16447e-10	1.09929	2	0.577156	0	6.12332
rs1377338	100123907_TGI_at	ELP3	G_T	-6.80801	-3.33476	-3.64412	0.07572	0.0774225	0.0832623	-0.515503	-0.258185	-0.303418	-8.07114	6.66134e-16	6.40065	2	0.040749	0.116788	-4.43349
rs11746079	100123914_TGI_at	LOC100288152	C_T	8.19032	4.92076	5.01423	0.0835755	0.0993946	0.101513	0.68451	0.489097	0.50901	10.7648	0	2.88548	2	0.236279	0.0629002	8.73782
rs4854582	100123915_TGI_at	NA	G_A	4.58853	3.76535	3.43377	0.113916	0.107807	0.119155	0.522705	0.40593	0.409149	6.79614	1.07461e-11	0.687122	2	0.70924	0	6.79614
rs1379	100123925_TGI_at	C16orf68	A_G	4.03101	3.18314	0.871308	0.0975597	0.10143	0.114343	0.393264	0.322865	0.0996283	4.92689	8.35472e-07	3.99633	2	0.135584	0.104085	3.29721
rs540652	100123926_TGI_at	SPC25	C_T	-4.31357	-2.10924	-8.42995	0.0685426	0.0721691	0.0693195	-0.295663	-0.152222	-0.58436	-8.68778	0	19.5679	2	5.63483e-05	0.207442	-2.72599
rs4415146	100123934_TGI_at	NA	A_C	-2.96082	-4.37357	-1.4023	0.068692	0.0729255	0.0809525	-0.203384	-0.318945	-0.11352	-5.17043	2.33553e-07	3.62707	2	0.163076	0.0667529	-3.74586
rs7597437	100123936_TGI_at	NA	A_G	5.2202	4.90286	4.97202	0.0706312	0.072776	0.0787835	0.368709	0.35681	0.391713	8.69217	0	0.108121	2	0.947375	0	8.69217
rs10009931	100123937_TGI_at	LOC729870	G_A	6.22126	4.89985	3.1872	0.0697468	0.0809973	0.0800502	0.433913	0.396874	0.255136	8.4177	0	3.00779	2	0.222263	0.054502	6.74522
rs11065202	100123939_TGI_at	SPPL3	C_T	6.25906	4.88227	4.38685	0.0712473	0.0774797	0.0751743	0.445941	0.378277	0.329778	9.0224	0	1.27646	2	0.528226	0	9.0224
rs311734	100123944_TGI_at	LOC100506713	A_G	6.11946	4.49174	6.5981	0.079714	0.0803345	0.0804093	0.487806	0.360841	0.530549	9.93801	0	2.415	2	0.298944	0.036511	9.04255
rs11655031	100123947_TGI_at	CDK5R1	C_T	6.08591	5.01861	3.71778	0.0733883	0.0686384	0.0758958	0.446634	0.344469	0.282164	8.5779	0	2.49563	2	0.287132	0.0361312	7.66705
rs17261158	100123950_TGI_at	ELAVL1	C_A	3.84957	2.27055	3.55334	0.0719594	0.0801183	0.0817936	0.277013	0.181913	0.290641	5.6212	1.89632e-08	1.10907	2	0.574339	0	5.6212
rs4397318	100123959_TGI_at	STEAP2	G_A	-10.8336	-7.8174	-8.67469	0.0606636	0.0698536	0.0736678	-0.657203	-0.546073	-0.639045	-15.8757	0	1.5594	2	0.458545	0	-15.8757
rs10741091	100123962_TGI_at	CACNB2	G_C	-7.79101	-4.87382	-6.50745	0.0695257	0.0731308	0.0760626	-0.541676	-0.356426	-0.494973	-11.1189	0	3.57476	2	0.167398	0.0646501	-8.27601
rs12475492	100123963_TGI_at	FOXN2	A_G	1.744	1.85257	5.14496	0.100455	0.122276	0.113491	0.175194	0.226524	0.583906	4.88367	1.0413e-06	8.06952	2	0.0176899	0.194644	2.52099
rs8126070	100123966_TGI_at	NA	A_G	-2.98647	-1.53728	-2.85498	0.0906151	0.0966082	0.100538	-0.270619	-0.148514	-0.287034	-4.26778	1.9743e-05	1.22366	2	0.542358	0	-4.26778
rs10971246	100123967_TGI_at	APTX	A_G	2.21269	3.25269	3.69039	0.0914696	0.0897892	0.0903202	0.202394	0.292056	0.333317	5.299	1.16441e-07	1.08211	2	0.582135	0	5.299
rs2712818	100123972_TGI_at	UVRAG	G_T	2.18189	2.68932	2.21542	0.0702611	0.074536	0.0866881	0.153302	0.200451	0.192051	4.04399	5.25498e-05	0.23896	2	0.887382	0	4.04399
rs4075850	100123978_TGI_at	SLC2A8	A_G	-5.81504	-0.859242	-6.29205	0.0670683	0.0776733	0.070567	-0.390005	-0.0667401	-0.444011	-7.88226	3.10862e-15	14.8053	2	0.000609641	0.181244	-2.68976
rs17161942	100123979_TGI_at	NA	G_C	1.69443	3.58276	2.79908	0.241846	0.180081	0.246828	0.409791	0.645189	0.690892	4.76683	1.87144e-06	0.815045	2	0.665296	0	4.76683
rs7552167	100123982_TGI_at	IL28RA	A_G	5.64696	2.99725	3.73293	0.107188	0.11013	0.113518	0.605285	0.330088	0.423754	7.20035	6.00631e-13	3.32752	2	0.189426	0.0898208	5.54292
rs3801978	100123984_TGI_at	NA	C_T	-5.25551	-3.86028	-5.40674	0.071304	0.0789044	0.0767601	-0.374739	-0.304593	-0.415022	-8.41873	0	1.02848	2	0.597954	0	-8.41873
rs6563201	100123985_TGI_at	NA	G_A	-0.311452	-5.081	-0.51816	0.175888	0.144508	0.182929	-0.0547808	-0.734245	-0.0947865	-4.13344	3.57376e-05	11.8201	2	0.00271204	0.370176	-1.2984
rs497698	100123986_TGI_at	SYTL2	C_T	-9.49125	-3.14152	-4.8592	0.0626158	0.0815112	0.0761784	-0.594302	-0.256069	-0.370166	-10.8889	0	12.0046	2	0.00247304	0.163396	-3.9811
rs929123	100123989_TGI_at	UTS2	A_T	-3.33355	-4.01368	-6.547	0.264837	0.218697	0.196959	-0.88285	-0.877781	-1.28949	-8.31073	0	2.4964	2	0.28702	0.112059	-7.25404
rs1773356	100123995_TGI_at	LOC91548	C_T	4.59385	3.00547	2.90621	0.0799702	0.0818674	0.0950022	0.367371	0.24605	0.276097	6.12971	8.80394e-10	1.20724	2	0.546829	0	6.12971
rs9646416	100123996_TGI_at	TMEM106A	C_A	-3.26555	-5.45085	-4.84241	0.0739619	0.0735214	0.0809687	-0.241527	-0.400754	-0.392083	-7.77416	7.54952e-15	2.86658	2	0.238523	0.0500726	-6.52635
rs11145958	100124000_TGI_at	DNLZ	A_G	-6.6341	-6.49648	-6.06652	0.215928	0.172469	0.217158	-1.43249	-1.12044	-1.31739	-10.8343	0	1.3621	2	0.506085	0	-10.8343
rs6849819	100124006_TGI_at	WWC2	A_G	6.0938	2.89136	3.17468	0.0788303	0.0898831	0.0861826	0.480376	0.259884	0.273602	7.24917	4.19442e-13	4.52584	2	0.104046	0.0953505	4.64917
rs2678385	100124008_TGI_at	ANKRD23	T_C	4.94606	2.45468	2.45808	0.0787223	0.089198	0.0908221	0.389366	0.218953	0.223248	5.90763	3.47058e-09	2.76545	2	0.250894	0.0532626	4.87497
rs3733977	100124010_TGI_at	FBLL1	C_T	4.8965	2.8598	2.56645	0.0951901	0.0943222	0.101614	0.466098	0.269742	0.260787	6.00487	1.9149e-09	2.9088	2	0.23354	0.065377	4.9482
rs11841104	100124011_TGI_at	NA	A_G	-6.64924	-6.76163	-12.2657	0.0679451	0.0674069	0.0604452	-0.451783	-0.45578	-0.741405	-15.2327	0	13.9191	2	0.000949544	0.159126	-5.55527
rs3787078	100124013_TGI_at	PYGB	A_G	4.30122	2.76352	0.519036	0.0784407	0.085581	0.0862996	0.337391	0.236505	0.0447926	4.56295	5.04396e-06	6.38758	2	0.0410161	0.123482	2.42769
rs7026377	100124014_TGI_at	TOR1B	A_C	-2.7048	-3.92203	-2.79246	0.134014	0.167337	0.157923	-0.36248	-0.6563	-0.440992	-5.20522	1.93766e-07	1.91506	2	0.38384	0	-5.20522
rs769272	100124023_TGI_at	FIBIN	G_A	-4.50103	-3.63976	-2.57319	0.129449	0.12838	0.138496	-0.582654	-0.46727	-0.356376	-6.24827	4.15023e-10	1.42855	2	0.489546	0	-6.24827
rs206956	100124028_TGI_at	GATC	C_T	-9.02824	-5.70237	-5.519	0.0665619	0.0732783	0.076065	-0.600937	-0.41786	-0.419802	-11.9276	0	4.59816	2	0.100351	0.0819085	-7.685
rs11108699	100124034_TGI_at	OSBPL8	C_T	5.58176	4.55129	8.17076	0.113756	0.120562	0.108417	0.634959	0.548712	0.885847	10.7472	0	4.8394	2	0.0889482	0.135994	6.77622
rs7670862	100124038_TGI_at	USP53	T_C	6.24495	4.25946	3.6925	0.0682735	0.0742091	0.075605	0.426364	0.316091	0.279171	8.3343	0	2.32927	2	0.312036	0.0294701	7.6417
rs4839152	100124045_TGI_at	RAP1A	T_C	-7.70852	-4.31825	-4.17986	0.0829513	0.0952593	0.0933447	-0.639431	-0.411353	-0.390167	-9.63316	0	5.06379	2	0.0795084	0.111851	-5.84741
rs17038695	100124046_TGI_at	TMEM43	T_C	6.11435	4.65818	6.35905	0.104429	0.117032	0.110599	0.638514	0.545155	0.703305	9.94096	0	0.97018	2	0.615642	0	9.94096
rs12443329	100124047_TGI_at	SENP8	C_T	-3.7867	-2.63754	-2.43231	0.193333	0.23283	0.226564	-0.732093	-0.614099	-0.551075	-5.20858	1.90295e-07	0.392334	2	0.821875	0	-5.20858
rs11254520	100124053_TGI_at	ST8SIA6	T_G	-2.55013	-1.99608	-3.80589	0.0703286	0.0813001	0.0860657	-0.179347	-0.162282	-0.327557	-4.64962	3.32541e-06	2.38781	2	0.303035	0.0347789	-4.36044
rs17107217	100124059_TGI_at	PRPF38A	A_C	5.09916	2.45001	5.38445	0.150145	0.161549	0.160922	0.765613	0.395796	0.866477	7.52203	5.39568e-14	4.76279	2	0.0924215	0.185062	4.83268
rs356652	100124060_TGI_at	MAP4K4	A_C	-2.65914	-2.249	-2.23764	0.121193	0.140604	0.128322	-0.322269	-0.316217	-0.287138	-4.12871	3.64798e-05	0.0436279	2	0.978422	0	-4.12871
rs8110282	100124061_TGI_at	ZNF568	C_T	-6.1925	-4.00086	-4.56797	0.0720854	0.081091	0.0795377	-0.446389	-0.324434	-0.363326	-8.64357	0	1.35601	2	0.507628	0	-8.64357
rs7146847	100124068_TGI_at	RTN1	C_G	2.77181	3.30392	4.05409	0.0838337	0.0867845	0.089495	0.232371	0.286729	0.362821	5.79203	6.9542e-09	1.13552	2	0.566793	0	5.79203
rs4131424	100124070_TGI_at	GLIS3	A_G	3.85055	0.695713	2.4786	0.0896671	0.104457	0.105386	0.345268	0.0726723	0.26121	4.28284	1.84525e-05	3.9844	2	0.136395	0.0992161	2.86284
rs7952436	100124073_TGI_at	RAD9A	C_T	4.86982	2.42391	5.88221	0.114951	0.134085	0.140439	0.559789	0.32501	0.826094	7.51042	5.88418e-14	6.6605	2	0.0357842	0.197558	4.15882
rs11973455	100124074_TGI_at	NFE2L3	A_G	3.12948	2.50075	4.02546	0.0826105	0.0847672	0.0932596	0.258528	0.211981	0.375413	5.45976	4.76772e-08	1.75141	2	0.416569	0	5.45976
rs805330	100124083_TGI_at	NA	A_C	2.47413	2.27248	2.50135	0.0717701	0.0758567	0.0774608	0.177568	0.172383	0.193757	4.17757	2.94641e-05	0.04231	2	0.979067	0	4.17757
rs10415765	100124092_TGI_at	PGPEP1	C_T	4.76282	6.4508	6.31383	0.0819905	0.0771343	0.0775778	0.390505	0.497578	0.489813	10.1762	0	1.10164	2	0.576476	0	10.1762
rs1144789	100124093_TGI_at	MAP3K11	C_T	3.96348	3.64064	1.31306	0.0691122	0.0728712	0.0738594	0.273924	0.265298	0.0969815	5.2264	1.72845e-07	3.7565	2	0.152858	0.0673993	3.75683
rs4682535	100124098_TGI_at	ZBTB20	G_C	-6.61723	-4.97572	-5.28329	0.0674222	0.0706046	0.0765266	-0.446148	-0.351309	-0.404312	-9.77826	0	0.945139	2	0.623398	0	-9.77826
rs11782652	100124105_TGI_at	CHMP4C	A_G	-7.39355	-4.56055	-6.28287	0.140216	0.163618	0.124114	-1.0367	-0.746187	-0.779793	-10.5404	0	2.48806	2	0.288221	0.0699983	-9.44947
rs7812	100124107_TGI_at	DERL1	A_G	5.21732	1.32628	1.53278	0.11023	0.11828	0.128115	0.575102	0.156872	0.196373	4.94542	7.59796e-07	8.17407	2	0.016789	0.208464	2.2657
rs1864465	100124109_TGI_at	NA	G_C	2.9745	3.55151	4.38559	0.123316	0.121335	0.134611	0.366803	0.430921	0.590348	6.20137	5.59726e-10	1.56188	2	0.457976	0	6.20137
rs7531163	100124110_TGI_at	CROCCP2	A_G	3.85153	3.85046	4.49819	0.0756926	0.0853205	0.089894	0.291532	0.328523	0.40436	6.91349	4.72888e-12	0.930851	2	0.627868	0	6.91349
rs2071917	100124117_TGI_at	TNFRSF9	A_G	-4.05813	-2.21092	-1.55471	0.0668024	0.0736056	0.0759082	-0.271093	-0.162736	-0.118016	-4.69283	2.69455e-06	2.50938	2	0.285164	0.0363403	-4.07743
rs683183	100124118_TGI_at	SMARCE1	G_T	-9.98309	-8.05082	-7.54571	0.0672711	0.0744431	0.0712161	-0.671573	-0.599328	-0.537377	-14.8403	0	1.88659	2	0.389343	0	-14.8403
rs1401928	100124131_TGI_at	ZDHHC3	A_G	-4.10858	-3.17589	-2.33552	0.0671203	0.0753837	0.0779854	-0.275769	-0.23941	-0.182137	-5.66328	1.48502e-08	0.829569	2	0.660482	0	-5.66328
rs2074438	100124133_TGI_at	DHX33	A_G	5.83926	1.57109	6.81897	0.102754	0.124765	0.101989	0.600005	0.196017	0.695459	8.7615	0	10.2573	2	0.00592457	0.22202	3.53261
rs17149708	100124136_TGI_at	NA	A_G	-5.80236	-5.04983	-5.05782	0.0770486	0.0856821	0.0940494	-0.447064	-0.43268	-0.475685	-9.1549	0	0.116891	2	0.94323	0	-9.1549
rs2034968	100124140_TGI_at	FAM59A	G_C	7.15508	2.71977	4.62512	0.0855385	0.102295	0.0993957	0.612035	0.278219	0.459717	8.74485	0	6.28269	2	0.0432246	0.139738	4.66487
rs17191448	100124148_TGI_at	PGAP2	A_G	-6.07248	-2.12676	-3.30214	0.0850393	0.0982658	0.106557	-0.516399	-0.208987	-0.351866	-6.96583	3.26472e-12	5.66572	2	0.0588443	0.130292	-3.89347
rs4140679	100124154_TGI_at	RIPK2	A_C	-2.39931	-2.31756	-2.57764	0.0720917	0.0758063	0.0761421	-0.17297	-0.175686	-0.196267	-4.20353	2.62785e-05	0.0574758	2	0.971671	0	-4.20353
rs1300836	100124163_TGI_at	C11orf2	C_T	-6.55672	-4.76039	-4.38395	0.133884	0.154432	0.147773	-0.877839	-0.735157	-0.647827	-9.17854	0	1.37568	2	0.502661	0	-9.17854
rs6778570	100124167_TGI_at	C3orf15	A_G	-2.16341	-2.64493	-3.44303	0.104643	0.0903614	0.09991	-0.226386	-0.239	-0.343993	-4.74261	2.10987e-06	0.839454	2	0.657226	0	-4.74261
rs12746314	100124174_TGI_at	NA	G_A	4.11018	1.55918	1.73037	0.0670882	0.0747734	0.0743658	0.275745	0.116585	0.12868	4.45632	8.33783e-06	3.23152	2	0.19874	0.0564952	3.37343
rs1699229	100124175_TGI_at	LOC100507629	T_C	-2.29921	-3.23048	-1.41154	0.0743363	0.0803389	0.0842073	-0.170914	-0.259533	-0.118862	-4.02992	5.57951e-05	1.51326	2	0.469246	0	-4.02992
rs10230858	100124177_TGI_at	STARD3NL	A_G	4.58606	2.93498	3.57928	0.0732424	0.0790725	0.0842866	0.335894	0.232076	0.301685	6.45765	1.06339e-10	0.946679	2	0.622919	0	6.45765
rs409856	100124180_TGI_at	ISLR2	G_A	-6.73341	-2.10588	-4.0144	0.0845864	0.0831551	0.0900287	-0.569555	-0.175114	-0.361412	-7.3785	1.60094e-13	11.063	2	0.00396002	0.182795	-3.15872
rs2579762	100124184_TGI_at	NA	G_T	-6.6201	-1.64247	-3.47637	0.0676807	0.0723341	0.0728658	-0.448053	-0.118807	-0.253308	-6.97819	2.99005e-12	11.2644	2	0.00358069	0.152646	-2.82702
rs7528684	100124186_TGI_at	FCRL3	A_G	5.36194	4.22695	3.07311	0.0710001	0.0774142	0.0728929	0.380698	0.327226	0.224008	7.32777	2.34035e-13	2.4318	2	0.296443	0.0342533	6.63436
rs151471	100124193_TGI_at	RAB4A	C_G	-2.84684	-4.07428	-3.38056	0.0721239	0.0765772	0.0814479	-0.205325	-0.311997	-0.27534	-5.87951	4.11483e-09	1.07032	2	0.585576	0	-5.87951
rs8020657	100124194_TGI_at	C14orf132	A_G	5.08724	3.98647	4.03556	0.125169	0.15932	0.164275	0.636765	0.635125	0.662942	7.54593	4.4853e-14	0.0196549	2	0.990221	0	7.54593
rs7939159	100124195_TGI_at	UBQLNL	C_T	-6.45947	-4.94692	-3.59055	0.0705508	0.0788851	0.0834878	-0.455721	-0.390238	-0.299767	-8.85309	0	2.03572	2	0.361367	0.0103529	-8.69482
rs8102642	100124204_TGI_at	LONP1	G_C	4.17065	4.21387	5.2176	0.068794	0.0735169	0.0746276	0.286916	0.30979	0.389377	7.79295	6.43929e-15	1.09258	2	0.579094	0	7.79295
rs12212533	100124205_TGI_at	NA	T_C	8.1088	3.37542	5.4993	0.0664319	0.0749696	0.0756061	0.538683	0.253054	0.415781	10.0875	0	8.13196	2	0.0171462	0.126466	4.81623
rs6965504	100124208_TGI_at	CRYGN	C_T	-3.14796	-2.52959	-2.06892	0.0705382	0.0792405	0.0855132	-0.222051	-0.200446	-0.17692	-4.5368	5.71144e-06	0.166956	2	0.919911	0	-4.5368
rs6426323	100124209_TGI_at	NA	T_C	-3.60928	-3.20499	-8.16897	0.0663181	0.0714615	0.0686773	-0.239361	-0.229034	-0.561023	-8.65563	0	15.0635	2	0.000535807	0.1758	-3.14895
rs4833426	100124210_TGI_at	CAMK2D	A_G	4.21444	4.49263	6.1392	0.081164	0.0789538	0.0884535	0.342061	0.35471	0.543034	8.40652	0	3.44229	2	0.178861	0.0702737	6.51606
rs1052708	100124216_TGI_at	PTER	A_G	-7.38151	-7.93482	-6.442	0.114348	0.120566	0.130185	-0.844063	-0.956667	-0.838654	-12.5687	0	0.603961	2	0.739353	0	-12.5687
rs7111590	100124217_TGI_at	SNORD14E	G_C	-5.14297	-2.71078	-3.3602	0.0828466	0.0935176	0.0985991	-0.426078	-0.253506	-0.331313	-6.63148	3.32341e-11	1.9342	2	0.380183	0	-6.63148
rs5008332	100124218_TGI_at	EXOC4	A_G	-2.98816	-2.01679	-4.17168	0.15722	0.196912	0.184456	-0.469799	-0.397131	-0.769492	-5.25223	1.50266e-07	2.27321	2	0.320907	0.0660966	-4.96514
rs6546615	100124225_TGI_at	KIF3C	G_C	1.0575	4.06635	4.25999	0.0738475	0.0757316	0.0791087	0.0780935	0.307951	0.337003	5.29174	1.21156e-07	7.10485	2	0.028655	0.121736	2.88767
rs12623032	100124226_TGI_at	TANC1	G_A	-5.04223	-2.04764	-1.16665	0.0692599	0.0810416	0.0880632	-0.349224	-0.165944	-0.102739	-5.24442	1.56775e-07	5.67283	2	0.0586355	0.107197	-2.76898
rs41345	100124231_TGI_at	CREB5	C_T	-2.37992	-2.04795	-3.01635	0.0722622	0.0778802	0.0782004	-0.171978	-0.159495	-0.23588	-4.27472	1.91378e-05	0.55799	2	0.756544	0	-4.27472
rs4839000	100124234_TGI_at	DCLRE1B	G_T	5.97602	3.50061	5.17854	0.0983209	0.102581	0.119397	0.587568	0.359095	0.6183	8.36958	0	3.60316	2	0.165038	0.0952104	6.27914
rs17054397	100124240_TGI_at	CYFIP2	A_G	-3.89736	-0.710041	-2.81036	0.106193	0.123756	0.108093	-0.413874	-0.0878719	-0.303781	-4.53499	5.76051e-06	4.04011	2	0.132648	0.113503	-3.00782
rs10768828	100124242_TGI_at	OR51M1	A_C	-1.97498	-2.8001	-3.0404	0.0709219	0.0774009	0.0873299	-0.14007	-0.21673	-0.265518	-4.328	1.5047e-05	1.32306	2	0.51606	0	-4.328
rs1561709	100124243_TGI_at	NA	G_A	-5.62432	-2.83557	-1.25447	0.0705969	0.0702651	0.0794855	-0.39706	-0.199242	-0.0997121	-5.83082	5.51544e-09	8.39899	2	0.0150031	0.13114	-2.70252
rs12410193	100124246_TGI_at	DDOST	G_T	-4.67984	-1.42245	-1.68619	0.0728646	0.0833058	0.0910875	-0.340995	-0.118499	-0.153591	-4.84796	1.24736e-06	4.77343	2	0.0919311	0.0966754	-2.87544
rs1044681	100124248_TGI_at	SFMBT2	C_T	-3.74929	-1.91012	-1.52083	0.111458	0.123728	0.120885	-0.417887	-0.236336	-0.183845	-4.27201	1.93717e-05	2.27475	2	0.32066	0.0439508	-3.93226
rs2871387	100124250_TGI_at	STOX2	G_C	4.54476	2.3195	3.29987	0.0936152	0.0956911	0.10644	0.425458	0.221956	0.35124	5.87591	4.20533e-09	2.35143	2	0.308598	0.0412526	5.41501
rs6850142	100124251_TGI_at	CNGA1	A_C	6.25495	6.33627	6.38451	0.0811674	0.0885992	0.088141	0.507698	0.561389	0.562737	10.9117	0	0.281833	2	0.868562	0	10.9117
rs11227610	100124253_TGI_at	C11orf80	G_C	2.90136	2.36687	2.90346	0.0888769	0.0961341	0.0978359	0.257864	0.227537	0.284062	4.71396	2.42943e-06	0.170351	2	0.918351	0	4.71396
rs3130245	100124255_TGI_at	ABCF1	C_T	5.25429	3.79864	1.78352	0.108586	0.111759	0.127138	0.570542	0.424531	0.226753	6.51465	7.28593e-11	4.22796	2	0.120756	0.121927	4.28994
rs10139774	100124258_TGI_at	MAP3K9	G_C	-7.94789	-4.11933	-6.305	0.0729482	0.0837931	0.0829769	-0.579785	-0.345171	-0.52317	-10.8184	0	4.65969	2	0.0973107	0.0919874	-6.92166
rs4713353	100124259_TGI_at	TFAP2A	A_T	-0.818963	-3.78905	-2.46477	0.0734697	0.0736857	0.0753218	-0.060169	-0.279199	-0.185651	-4.07449	4.61148e-05	4.46247	2	0.107396	0.0822824	-2.73387
rs1059312	100124260_TGI_at	SLC15A4	C_T	6.46764	2.49437	3.83079	0.0655027	0.0733458	0.0750126	0.423648	0.182951	0.287357	7.64071	2.15383e-14	6.09963	2	0.0473676	0.101904	4.19405
rs7805247	100124264_TGI_at	LOC100129603	C_T	-2.58221	-0.78786	-3.74634	0.0919701	0.105189	0.102189	-0.237487	-0.0828744	-0.382836	-4.15481	3.25554e-05	4.18352	2	0.123469	0.104104	-2.83546
rs17081491	100124269_TGI_at	UST	T_C	-3.86702	-1.84047	-2.35296	0.0772565	0.0781323	0.0774264	-0.298753	-0.1438	-0.182181	-4.66533	3.08125e-06	2.16597	2	0.338584	0.0223554	-4.47662
rs267758	100124286_TGI_at	LMBRD2	C_T	3.64054	0.849044	3.04824	0.0667776	0.071595	0.0782435	0.243106	0.0607872	0.238505	4.36356	1.27962e-05	4.22438	2	0.120973	0.0759837	2.98595
rs1129241	100124287_TGI_at	RNASEH1	C_T	-8.07627	-5.71751	-8.78826	0.0965164	0.104844	0.0996073	-0.779493	-0.599448	-0.875375	-13.1316	0	3.72481	2	0.155299	0.0931097	-9.5517
rs2085462	100124294_TGI_at	LGI4	C_T	-3.751	-1.30355	-5.44861	0.0690381	0.0745637	0.0733216	-0.258962	-0.0971976	-0.399501	-6.10872	1.00436e-09	8.36539	2	0.0152573	0.128931	-2.9571
rs4143175	100124295_TGI_at	CAND1	T_C	4.17112	3.25209	6.51408	0.0816853	0.0843209	0.0895184	0.340719	0.274219	0.583131	7.88284	3.10862e-15	6.90348	2	0.0316905	0.133267	4.34607
rs882520	100124297_TGI_at	RABAC1	A_T	-3.37978	-3.63296	-5.53599	0.0676218	0.069701	0.0720875	-0.228547	-0.253221	-0.399076	-7.15541	8.34222e-13	3.39379	2	0.183251	0.0582522	-5.55392
rs10463984	100124299_TGI_at	NA	A_G	-5.13899	-4.16267	-6.50942	0.0685508	0.0731883	0.0767031	-0.352282	-0.304659	-0.499292	-9.01631	0	3.64182	2	0.161879	0.0659044	-6.75353
rs34884555	100124304_TGI_at	UBTD2	A_G	2.99364	1.60312	3.32083	0.115144	0.118073	0.13371	0.3447	0.189285	0.444029	4.45595	8.3521e-06	2.13042	2	0.344656	0.0311583	4.38284
rs1654528	100124306_TGI_at	KLK8	G_C	-4.92098	-2.31175	-4.016	0.191226	0.219307	0.211896	-0.941018	-0.506983	-0.850974	-6.64568	3.01823e-11	2.36966	2	0.305799	0.0890603	-6.01547
rs1123032	100124309_TGI_at	SH3TC1	G_A	3.60338	1.28923	2.88072	0.0750926	0.0777549	0.078855	0.270587	0.100244	0.227159	4.52104	6.15373e-06	2.6479	2	0.266082	0.0439501	3.90726
rs2034501	100124310_TGI_at	KCTD14	A_G	-3.80608	-2.71688	-2.82931	0.0800891	0.0922725	0.0937161	-0.304825	-0.250693	-0.265152	-5.46355	4.66711e-08	0.217946	2	0.896755	0	-5.46355
rs3856468	100124316_TGI_at	PQLC3	C_T	-4.82121	-5.17445	-4.96077	0.0681234	0.0705954	0.0738024	-0.328437	-0.365292	-0.366116	-8.61101	0	0.191616	2	0.908638	0	-8.61101
rs854208	100124324_TGI_at	SACM1L	A_G	2.32082	4.32764	1.14035	0.075529	0.0806582	0.0827419	0.175289	0.34906	0.0943551	4.50204	6.73037e-06	5.13165	2	0.0768557	0.0995903	2.80472
rs4838239	100124325_TGI_at	GOLGA1	A_G	-3.16745	-4.00515	-5.65015	0.0701716	0.0709347	0.0719787	-0.222265	-0.284104	-0.40669	-7.36469	1.77636e-13	3.46992	2	0.176407	0.0608891	-5.618
rs7302925	100124326_TGI_at	SPRYD4	A_G	-11.6529	-9.10502	-9.36958	0.0691776	0.0830741	0.0870424	-0.806121	-0.756392	-0.815551	-17.4206	0	0.296932	2	0.862029	0	-17.4206
rs879461	100124328_TGI_at	APOA1BP	C_T	4.13561	1.91621	4.2945	0.071662	0.0874074	0.0883602	0.296366	0.167491	0.379463	6.00862	1.8711e-09	2.9729	2	0.226174	0.0573114	4.88873
rs4839491	100124329_TGI_at	SLC22A15	A_G	3.37638	3.99613	3.39413	0.0711342	0.0780248	0.0796325	0.240176	0.311798	0.270283	6.16542	7.02947e-10	0.460775	2	0.794226	0	6.16542
rs11066892	100124330_TGI_at	TBX5	G_A	2.53567	2.90649	2.46163	0.0883511	0.0958395	0.0943035	0.22403	0.278557	0.232141	4.5391	5.64944e-06	0.196871	2	0.906254	0	4.5391
rs2234080	100124331_TGI_at	CLPS	C_T	4.03021	2.57114	-0.513257	0.204647	0.227351	0.260347	0.824772	0.584552	-0.133625	4.05996	4.90808e-05	8.58004	2	0.0137046	0.416487	1.61447
rs10246303	100124335_TGI_at	C1GALT1	A_T	4.64892	3.02416	6.45251	0.0690733	0.0744793	0.070992	0.321116	0.225237	0.458077	8.22784	2.22045e-16	5.21286	2	0.0737974	0.0905964	5.04368
rs2217672	100124340_TGI_at	CALM3	C_T	-2.27543	-2.8197	-1.98081	0.0944041	0.0873811	0.100876	-0.21481	-0.246389	-0.199816	-4.12739	3.669e-05	0.131937	2	0.93616	0	-4.12739
rs7175950	100124344_TGI_at	NA	A_G	3.05259	2.4396	8.36174	0.0669681	0.0753284	0.068208	0.204426	0.183771	0.570338	8.1605	4.44089e-16	19.6929	2	5.29337e-05	0.208395	2.52294
rs10838224	100124348_TGI_at	ACCS	T_C	5.20628	2.7884	6.50576	0.0819597	0.0966926	0.0878785	0.426705	0.269617	0.571717	8.53589	0	5.35217	2	0.0688322	0.114747	5.09215
rs17302686	100124352_TGI_at	PROCR	A_G	5.22417	5.47464	3.83142	0.15695	0.139991	0.147163	0.819933	0.766401	0.563845	8.36491	0	1.63672	2	0.441156	0	8.36491
rs7106530	100124359_TGI_at	FAM111A	C_G	-1.352	-1.49202	-4.32733	0.0959633	0.0999208	0.0981532	-0.129742	-0.149084	-0.424741	-4.12866	3.64885e-05	5.67897	2	0.0584558	0.132914	-2.45774
rs1132200	100124360_TGI_at	TMEM39A	A_G	-4.65454	-4.09316	-3.18434	0.0937937	0.0952548	0.0983978	-0.436567	-0.389893	-0.313332	-6.92503	4.35874e-12	0.832334	2	0.65957	0	-6.92503
rs9535895	100124363_TGI_at	NA	G_A	-7.35202	-2.53871	-4.77127	0.0691129	0.0751815	0.0729992	-0.508119	-0.190864	-0.348299	-8.68104	0	9.67781	2	0.00791572	0.141832	-3.81654
rs7628631	100124364_TGI_at	C3orf75	C_T	3.03289	3.78305	1.2323	0.0690741	0.0747013	0.0748668	0.209494	0.282599	0.0922581	4.66891	3.02804e-06	3.30214	2	0.191844	0.0587688	3.616
rs1378065	100124365_TGI_at	MUCL1	G_T	-1.72683	-3.79161	-2.91403	0.0686925	0.0729691	0.0730866	-0.118621	-0.27667	-0.212976	-4.7829	1.72785e-06	2.53873	2	0.28101	0.0371371	-4.29967
rs33999	100124370_TGI_at	FGF1	G_C	-4.61869	-2.0099	-3.11842	0.0697732	0.0740512	0.077982	-0.322261	-0.148836	-0.243181	-5.71015	1.12874e-08	2.90611	2	0.233855	0.0497147	-4.67764
rs2509671	100124373_TGI_at	CBL	G_T	2.80334	2.39369	4.02859	0.0743456	0.079481	0.0805785	0.208416	0.190253	0.324618	5.27689	1.31394e-07	1.67438	2	0.432925	0	5.27689
rs4968897	100124380_TGI_at	PRKAR1A	C_T	4.4175	1.2937	3.12163	0.0710967	0.0762429	0.0737677	0.314069	0.0986355	0.230276	5.21657	1.82267e-07	4.30365	2	0.116272	0.0790678	3.47213
rs4876266	100124381_TGI_at	NA	A_C	-3.39976	-1.67725	-3.1888	0.0832336	0.0973579	0.0963541	-0.282975	-0.163294	-0.307254	-4.84438	1.2701e-06	1.29433	2	0.523529	0	-4.84438
rs187805	100124384_TGI_at	NA	T_C	6.70932	4.96031	7.01569	0.12762	0.152005	0.148723	0.856246	0.753991	1.04339	10.7648	0	1.92735	2	0.381489	0	10.7648
rs13119659	100124387_TGI_at	USO1	C_T	-4.89487	-3.49253	-4.68056	0.070492	0.0775412	0.0786272	-0.345049	-0.270814	-0.368019	-7.56383	3.90799e-14	0.861144	2	0.650137	0	-7.56383
rs2541178	100124389_TGI_at	YPEL5	T_C	-1.76096	-4.65624	-1.92234	0.166814	0.185167	0.196336	-0.293752	-0.862182	-0.377425	-4.6922	2.70276e-06	5.74426	2	0.0565782	0.24955	-2.84449
rs7487081	100124391_TGI_at	FBXW8	C_G	-4.13142	-6.15299	-5.94511	0.0837104	0.0830549	0.0880951	-0.345843	-0.511036	-0.523735	-9.334	0	2.75961	2	0.251627	0.0523367	-7.96873
rs12684650	100124395_TGI_at	QSOX2	C_T	-4.72409	-2.15758	-2.48003	0.0723267	0.0770802	0.0755546	-0.341678	-0.166306	-0.187378	-5.5015	3.76566e-08	3.36655	2	0.185765	0.0619635	-4.17147
rs2293694	100124397_TGI_at	KRTDAP	A_G	4.8997	3.48514	3.38324	0.0848733	0.0783149	0.0815375	0.415854	0.272939	0.275861	6.71533	1.87645e-11	1.92741	2	0.381476	0	6.71533
rs11021419	100124400_TGI_at	NA	C_T	3.6009	1.16839	5.1295	0.0682196	0.0770648	0.0718751	0.245652	0.0900414	0.368683	5.86698	4.43812e-09	6.99739	2	0.0302368	0.114277	3.03303
rs892507	100124401_TGI_at	ODF1	A_G	-4.04667	-1.6346	-1.67698	0.0676111	0.0728235	0.0750732	-0.2736	-0.119037	-0.125896	-4.39881	1.08846e-05	3.13602	2	0.20846	0.0540911	-3.40587
rs799166	100124402_TGI_at	MLXIPL	G_C	-6.35175	-4.4607	-2.90763	0.101201	0.100698	0.115121	-0.642805	-0.449184	-0.334729	-8.09987	4.44089e-16	4.26081	2	0.118789	0.112109	-5.41461
rs2286516	100124405_TGI_at	TEKT3	A_G	4.52765	3.17019	2.69653	0.080336	0.0849937	0.086065	0.363733	0.269446	0.232077	6.07153	1.26695e-09	1.35246	2	0.50853	0	6.07153
rs2060726	100124414_TGI_at	2011-09-07	C_T	5.87486	4.49572	5.89105	0.0806874	0.0918309	0.0924993	0.474027	0.412846	0.544918	9.3764	0	1.0285	2	0.59795	0	9.3764
rs2357454	100124424_TGI_at	NA	A_G	5.20694	2.75648	3.99856	0.0765608	0.0827521	0.081587	0.398648	0.228105	0.32623	7.00099	2.54152e-12	2.29241	2	0.317841	0.0306876	6.48446
rs1064416	100124426_TGI_at	C8orf42	A_G	-7.14745	-1.5089	-2.21981	0.0691487	0.0741923	0.0738959	-0.494237	-0.111949	-0.164035	-6.55088	5.71987e-11	17.1077	2	0.000192801	0.198923	-2.1108
rs6584147	100124428_TGI_at	MARVELD1	C_T	5.69417	5.51036	5.88841	0.0813358	0.08639	0.0900849	0.46314	0.47604	0.530456	9.82462	0	0.334665	2	0.845918	0	9.82462
rs3760049	100124434_TGI_at	SOLH	A_G	-5.8772	-6.89486	-5.0674	0.10195	0.105023	0.108984	-0.599179	-0.72412	-0.552266	-10.3183	0	1.39977	2	0.496643	0	-10.3183
rs8018632	100124449_TGI_at	NA	G_T	-6.79445	-3.69372	-3.99153	0.159399	0.157845	0.163751	-1.08303	-0.583036	-0.653618	-8.36836	0	5.76275	2	0.0560577	0.219889	-4.92346
rs6904443	100124451_TGI_at	MRPL18	T_A	-5.33299	-4.64734	-4.43969	0.0759532	0.0826533	0.0821528	-0.405058	-0.384118	-0.364733	-8.34953	0	0.130456	2	0.936854	0	-8.34953
rs4794029	100124455_TGI_at	GNGT2	C_T	3.8688	2.59172	3.2414	0.0703701	0.0823261	0.0787365	0.272248	0.213367	0.255216	5.66696	1.45353e-08	0.302338	2	0.859703	0	5.66696
rs2301339	100124459_TGI_at	LRRC23	A_G	-5.71364	-4.74961	-4.82375	0.0707394	0.0761886	0.080334	-0.40418	-0.361866	-0.387511	-8.84858	0	0.16658	2	0.920084	0	-8.84858
rs31000	100124460_TGI_at	RIOK2	T_C	-6.46781	-4.48116	-5.12708	0.0706087	0.0743706	0.0789727	-0.456684	-0.333267	-0.404899	-9.32828	0	1.45347	2	0.483484	0	-9.32828
rs34775966	100124461_TGI_at	WDR5	G_T	-4.22179	-2.68101	-3.16974	0.127862	0.143058	0.147969	-0.539808	-0.38354	-0.469023	-5.89174	3.82147e-09	0.663383	2	0.717709	0	-5.89174
rs4726641	100124474_TGI_at	FAM115C	T_A	-6.1695	-3.54727	-2.64115	0.0674678	0.0685342	0.0769047	-0.416243	-0.243109	-0.203117	-7.31576	2.56017e-13	5.23012	2	0.0731633	0.0900195	-4.39104
rs7579391	100124477_TGI_at	NA	C_T	2.68688	1.97556	2.82163	0.0724262	0.0771306	0.0754327	0.1946	0.152376	0.212843	4.3371	1.44377e-05	0.329841	2	0.847961	0	4.3371
rs37950	100124478_TGI_at	GLCCI1	A_G	-3.83362	-2.7866	-3.32204	0.0850148	0.084969	0.0893518	-0.325914	-0.236775	-0.29683	-5.73322	9.85418e-09	0.570739	2	0.751736	0	-5.73322
rs9400320	100124482_TGI_at	AKD1	G_C	3.47634	3.64492	4.09714	0.0717075	0.0745818	0.0762927	0.249279	0.271844	0.312582	6.44705	1.14045e-10	0.371667	2	0.830412	0	6.44705
rs6682850	100124484_TGI_at	PTBP2	C_T	5.49459	2.23108	3.13429	0.0873112	0.0871345	0.0969144	0.479739	0.194404	0.303758	6.29409	3.09218e-10	5.43344	2	0.0660911	0.118354	3.79698
rs4969481	100124485_TGI_at	DCXR	C_T	6.39621	3.5653	5.42171	0.0993027	0.0972625	0.105583	0.635161	0.34677	0.572441	8.80169	0	4.75122	2	0.0929576	0.118051	5.7627
rs1045861	100124488_TGI_at	NA	G_T	-2.59256	-1.74987	-3.21527	0.0751593	0.0826159	0.0832133	-0.194855	-0.144567	-0.267553	-4.34653	1.38311e-05	1.1128	2	0.573269	0	-4.34653
rs7116158	100124491_TGI_at	PANX1	T_A	-6.1051	-4.04215	-4.69367	0.0691321	0.0715149	0.0777462	-0.422059	-0.289074	-0.364915	-8.60006	0	1.79341	2	0.407911	0	-8.60006
rs10824305	100124494_TGI_at	NA	C_G	-5.76592	-4.8154	-6.33901	0.0773658	0.0765979	0.0750862	-0.446085	-0.36885	-0.475972	-9.78078	0	1.05507	2	0.590058	0	-9.78078
rs7617699	100124503_TGI_at	EIF2A	G_A	-4.69263	-6.01951	-4.84373	0.0994437	0.129252	0.106634	-0.466653	-0.778035	-0.516506	-8.59019	0	3.89294	2	0.142777	0.10797	-6.39439
rs11868463	100124508_TGI_at	PLXDC1	A_G	5.40175	2.87629	2.75768	0.078058	0.0804187	0.0935634	0.42165	0.231307	0.258017	6.51299	7.36684e-11	3.312	2	0.190902	0.0678	4.95244
rs17643188	100124509_TGI_at	NA	G_A	-1.77482	-3.08948	-5.22286	0.117041	0.135182	0.130418	-0.207727	-0.417642	-0.681157	-5.58054	2.39773e-08	7.2991	2	0.0260028	0.207263	-3.06937
rs10927335	100124513_TGI_at	HNRNPU	A_G	4.39658	0.561761	4.20521	0.0892319	0.10394	0.100764	0.392316	0.0583895	0.423733	5.51938	3.40194e-08	7.97522	2	0.018544	0.169029	2.61287
rs8065144	100124519_TGI_at	NA	A_G	-6.40517	-4.5168	-5.36551	0.0668635	0.0755397	0.075996	-0.428272	-0.341197	-0.407757	-9.47637	0	0.782992	2	0.676045	0	-9.47637
rs12208900	100124521_TGI_at	NA	A_G	-3.07604	-2.26824	-3.08649	0.142492	0.129462	0.133358	-0.438311	-0.29365	-0.411609	-4.81364	1.48206e-06	0.666994	2	0.716414	0	-4.81364
rs4498351	100124530_TGI_at	TDRD6	A_T	-4.95387	-2.94475	-5.68081	0.0680281	0.0735825	0.0721712	-0.337002	-0.216682	-0.409991	-7.88574	3.10862e-15	3.58288	2	0.16672	0.0633621	-5.85687
rs2295695	100124534_TGI_at	RCOR1	C_T	4.04746	2.96034	3.4816	0.0746264	0.0880909	0.0823965	0.302048	0.260779	0.286872	6.1034	1.03834e-09	0.128202	2	0.93791	0	6.1034
rs4801874	100124537_TGI_at	SIGLEC6	C_A	1.28957	3.69117	2.76861	0.074869	0.0720658	0.0835409	0.0965488	0.266007	0.231293	4.47243	7.73355e-06	2.8854	2	0.236289	0.0510065	3.7194
rs11109942	100124541_TGI_at	SYT1	T_C	4.89236	2.56246	2.29273	0.0669559	0.0746726	0.0735477	0.327573	0.191346	0.168625	5.79554	6.81021e-09	3.06727	2	0.21575	0.0523404	4.56
rs12672423	100124543_TGI_at	NA	C_T	-5.20098	-3.29392	-4.36138	0.0825012	0.0821353	0.088376	-0.429087	-0.270547	-0.385441	-7.39558	1.40776e-13	1.9702	2	0.373403	0	-7.39558
rs11073517	100124547_TGI_at	AKAP13	T_C	-5.13285	-0.642625	-3.75655	0.070924	0.0855594	0.0797723	-0.364043	-0.0549827	-0.299669	-5.90002	3.6345e-09	8.13861	2	0.0170893	0.137585	-2.6668
rs17721294	100124549_TGI_at	C10orf112	G_C	-3.06797	-2.5591	-4.65241	0.12197	0.120816	0.121226	-0.3742	-0.30918	-0.563994	-5.93378	2.96032e-09	2.38954	2	0.302774	0.053549	-5.42929
rs2955030	100124550_TGI_at	IMPA1	T_C	5.65978	4.22103	6.46098	0.0684757	0.0733118	0.080336	0.387558	0.309451	0.519049	9.2776	0	3.75251	2	0.153162	0.0691556	6.86866
rs4491733	100124563_TGI_at	MARCO	A_G	-5.08153	-2.91634	-4.76829	0.0801201	0.0950306	0.0902871	-0.407133	-0.277142	-0.430515	-7.48314	7.26086e-14	1.59684	2	0.450039	0	-7.48314
rs11666929	100124564_TGI_at	KLK7	C_T	-9.5757	-5.9144	-8.71562	0.121463	0.147666	0.151332	-1.16309	-0.873357	-1.31895	-14.0242	0	4.64348	2	0.0981026	0.160506	-9.11233
rs2411128	100124569_TGI_at	NA	C_T	-2.73081	-2.08897	-2.63519	0.0754333	0.0773006	0.0784176	-0.205994	-0.161478	-0.206645	-4.30652	1.65842e-05	0.225056	2	0.893572	0	-4.30652
rs230364	100124571_TGI_at	SCFD1	G_C	-4.53707	-1.61858	-5.05863	0.0743215	0.0771358	0.081167	-0.337202	-0.124851	-0.410594	-6.4196	1.36633e-10	7.19315	2	0.0274175	0.124866	-3.41793
rs2601147	100124572_TGI_at	ZNF774	C_T	4.15198	2.16164	3.83828	0.0998714	0.104679	0.114526	0.414665	0.226278	0.439582	5.82599	5.67754e-09	2.41272	2	0.299284	0.048233	5.32426
rs4638862	100124579_TGI_at	SNX21	A_G	-1.51444	-3.64441	-2.62227	0.066019	0.0695167	0.075113	-0.0999816	-0.253348	-0.196967	-4.39752	1.09493e-05	2.63329	2	0.268033	0.0394539	-3.89371
rs13071069	100124581_TGI_at	PARP14	T_C	4.917	4.53548	5.27086	0.137462	0.112402	0.125181	0.675902	0.509799	0.659812	8.33675	0	1.17471	2	0.555795	0	8.33675
rs763496	100124586_TGI_at	FNIP1	C_T	-2.71024	-2.76657	-2.39788	0.223623	0.232521	0.22006	-0.606072	-0.643285	-0.527678	-4.53115	5.86627e-06	0.13788	2	0.933383	0	-4.53115
rs1872159	100124587_TGI_at	OR10G2	C_T	2.60522	1.91379	2.58633	0.108768	0.12342	0.131459	0.283365	0.2362	0.339996	4.07264	4.64828e-05	0.331457	2	0.847276	0	4.07264
rs11712908	100124596_TGI_at	PTPRG	T_C	-5.99698	-3.89503	-5.13218	0.0711741	0.0760925	0.0801409	-0.42683	-0.296382	-0.411297	-8.70627	0	1.79279	2	0.408037	0	-8.70627
rs13049489	100124601_TGI_at	NA	T_C	-3.11402	-3.09234	-5.23539	0.0716917	0.0719172	0.0772292	-0.223249	-0.222392	-0.404325	-6.47491	9.48668e-11	3.85656	2	0.145398	0.0708789	-4.75219
rs739971	100124602_TGI_at	ERC1	A_G	2.74239	3.8534	2.63255	0.0731425	0.0751297	0.0785134	0.200585	0.289504	0.20669	5.33015	9.81339e-08	0.874152	2	0.645922	0	5.33015
rs1462941	100124615_TGI_at	LOC100129827	G_T	-5.72656	-4.57345	-4.93994	0.122862	0.131263	0.129349	-0.703574	-0.600326	-0.638977	-8.83182	0	0.340609	2	0.843408	0	-8.83182
rs1713846	100124616_TGI_at	ARHGEF26	T_C	-1.94216	-2.3573	-3.32698	0.0909148	0.0950233	0.114375	-0.176571	-0.223998	-0.380522	-4.14661	3.37438e-05	2.01915	2	0.364374	0.00973803	-4.26794
rs8014096	100124619_TGI_at	C14orf166	C_T	3.42721	2.96293	2.09185	0.0927195	0.113157	0.107624	0.317769	0.335276	0.225133	4.92587	8.39847e-07	0.608223	2	0.737779	0	4.92587
rs13024726	100124620_TGI_at	ASNSD1	A_G	5.50861	3.60329	6.20815	0.0898389	0.095814	0.101669	0.494887	0.345246	0.631179	8.76146	0	4.20678	2	0.122042	0.100476	6.09099
rs11555696	100124626_TGI_at	SLC4A5	C_T	4.4764	4.92604	4.15269	0.172797	0.183538	0.201975	0.77351	0.904116	0.838739	7.79873	6.21725e-15	0.268704	2	0.874282	0	7.79873
rs17022417	100124627_TGI_at	NA	A_G	-3.79614	-0.20231	-3.24498	0.0967856	0.117047	0.112868	-0.367412	-0.0236797	-0.366255	-4.46017	8.18957e-06	6.16901	2	0.0457527	0.156775	-2.34198
rs11049720	100124630_TGI_at	CCDC91	G_A	1.17127	1.52841	5.2822	0.0653781	0.0707801	0.0686938	0.0765754	0.108181	0.362855	4.54775	5.42228e-06	10.6177	2	0.0049477	0.141668	2.00639
rs4772217	100124631_TGI_at	TM9SF2	A_G	-2.94054	-2.74911	-1.36765	0.0681707	0.0739616	0.0785243	-0.200458	-0.203328	-0.107394	-4.16787	3.07465e-05	1.02725	2	0.598323	0	-4.16787
rs6596473	100124638_TGI_at	LOC389333	G_C	-4.22468	-4.24853	-6.03159	0.0740332	0.0806573	0.0745585	-0.312767	-0.342675	-0.449706	-8.39673	0	1.8551	2	0.395521	0	-8.39673
rs346818	100124639_TGI_at	USP6	C_T	6.64506	4.70881	3.57253	0.0702349	0.0766546	0.0770239	0.466715	0.360952	0.27517	8.76558	0	3.41792	2	0.181054	0.0627934	6.5958
rs10409620	100124644_TGI_at	ZNF577	A_G	-4.00966	-2.25656	-5.02765	0.0827717	0.0905074	0.0877642	-0.331886	-0.204235	-0.441248	-6.57015	5.02647e-11	3.53711	2	0.170579	0.0762329	-4.90314
rs2078191	100124660_TGI_at	GGT5	A_G	3.40386	2.40232	2.08252	0.0762794	0.084048	0.0853373	0.259644	0.20191	0.177717	4.62943	3.66681e-06	0.55659	2	0.757073	0	4.62943
rs7260507	100124663_TGI_at	EXOSC5	A_C	2.52546	3.50086	1.29104	0.0712168	0.0740646	0.0792562	0.179856	0.259289	0.102323	4.29785	1.72463e-05	2.09874	2	0.350159	0.0166133	4.16053
rs2767572	100124665_TGI_at	LOC650794	T_C	-6.25262	-4.01594	-4.26518	0.0820363	0.103944	0.113917	-0.512942	-0.417432	-0.485877	-8.51915	0	0.525621	2	0.768887	0	-8.51915
rs4560885	100124669_TGI_at	NA	G_T	-3.44499	-0.803451	-2.35507	0.0884808	0.121496	0.0942332	-0.304815	-0.0976158	-0.221926	-4.14521	3.39506e-05	1.90924	2	0.384958	0	-4.14521
rs1334152	100124673_TGI_at	TSHZ2	C_T	-2.6697	-2.95216	-3.49048	0.0705976	0.0786843	0.0772229	-0.188474	-0.232289	-0.269545	-5.1986	2.00792e-07	0.605721	2	0.738702	0	-5.1986
rs7974499	100124677_TGI_at	C12orf23	C_T	5.58378	0.888484	5.47764	0.0648181	0.0711511	0.0754085	0.36193	0.0632166	0.413061	6.9359	4.03655e-12	13.9942	2	0.000914511	0.17223	2.59952
rs10200857	100124680_TGI_at	CASP10	A_G	2.71533	3.03519	4.5329	0.0693625	0.0734364	0.0769219	0.188342	0.222893	0.348679	5.81109	6.20692e-09	2.56973	2	0.276688	0.0390558	5.20586
rs2582574	100124681_TGI_at	C14orf79	C_T	-4.00856	-1.73209	-2.6073	0.0815819	0.0890864	0.0986515	-0.327026	-0.154305	-0.257214	-4.91658	8.80686e-07	2.05047	2	0.358712	0.0142173	-4.81506
rs2683424	100124682_TGI_at	BBS5	C_T	4.31351	1.49131	1.28013	0.0677521	0.0704235	0.0781712	0.29225	0.105023	0.100069	4.27743	1.89068e-05	4.89986	2	0.0862998	0.0866641	2.59719
rs1019227	100124685_TGI_at	CASD1	T_G	-4.43883	-0.318999	-1.70274	0.0640342	0.0765187	0.0803637	-0.284237	-0.0244093	-0.136838	-4.17374	2.99642e-05	6.96508	2	0.0307292	0.115567	-1.93486
rs12349659	100124695_TGI_at	IFNA5	A_G	3.0055	2.21249	2.14566	0.135492	0.137947	0.143645	0.407222	0.305206	0.308212	4.27227	1.93493e-05	0.358183	2	0.83603	0	4.27227
rs17039879	100124696_TGI_at	POMC	A_G	-5.30382	-5.77548	-4.62266	0.271569	0.257783	0.28108	-1.44035	-1.48882	-1.29934	-9.09918	0	0.260039	2	0.878078	0	-9.09918
rs4509126	100124697_TGI_at	C6orf120	A_G	6.10778	2.76666	5.19391	0.101448	0.126953	0.120647	0.619623	0.351235	0.62663	8.36006	0	3.32531	2	0.189635	0.0943468	6.29291
rs2854704	100124699_TGI_at	AFMID	A_C	-1.93929	-3.03741	-2.49738	0.0698326	0.0714669	0.0769861	-0.135426	-0.217074	-0.192263	-4.285	1.82738e-05	0.701854	2	0.704035	0	-4.285
rs9933310	100124701_TGI_at	QPRT	A_G	-2.58168	-1.06234	-3.69353	0.0693547	0.0758326	0.074966	-0.179052	-0.0805599	-0.27689	-4.25221	2.11667e-05	3.39003	2	0.183596	0.0611345	-3.25311
rs2653514	100124703_TGI_at	NA	A_G	-6.96753	-4.38811	-7.196	0.102403	0.107378	0.10392	-0.713493	-0.471184	-0.747807	-10.7826	0	4.0429	2	0.132463	0.105661	-7.53182
rs6806356	100124708_TGI_at	AMT	A_G	-6.97584	-2.39226	-5.33938	0.0754466	0.0807057	0.0861421	-0.526303	-0.193069	-0.459945	-8.58218	0	9.8561	2	0.00724059	0.159837	-3.80718
rs10992701	100124709_TGI_at	NA	G_T	-4.64321	-4.86519	-5.96523	0.0929958	0.100793	0.0954084	-0.431799	-0.490377	-0.569133	-8.91619	0	1.06727	2	0.586469	0	-8.91619
rs8040136	100124715_TGI_at	NA	A_G	-6.42885	-2.69412	-6.94277	0.17296	0.230621	0.188916	-1.11193	-0.621319	-1.3116	-9.68659	0	5.47855	2	0.0646171	0.258302	-5.52963
rs6673580	100124722_TGI_at	NMNAT1	T_G	-2.35567	-2.82489	-3.35854	0.123569	0.143819	0.134338	-0.291087	-0.406273	-0.451181	-4.84347	1.27589e-06	0.82969	2	0.660443	0	-4.84347
rs362275	100124723_TGI_at	HTT	A_G	-5.00372	-3.15223	-3.94422	0.071264	0.0818664	0.0837939	-0.356585	-0.258062	-0.330502	-7.07431	1.50191e-12	0.85106	2	0.653423	0	-7.07431
rs763274	100124726_TGI_at	CRYBB1	A_G	3.33553	2.42796	1.02399	0.074599	0.0837788	0.0837409	0.248827	0.203411	0.08575	4.04125	5.31662e-05	2.18505	2	0.335369	0.0245167	3.79976
rs2505390	100124732_TGI_at	C10orf68	C_T	3.00532	3.57155	6.87237	0.115357	0.119036	0.113516	0.346686	0.425145	0.780126	7.83679	4.66294e-15	8.14232	2	0.0170576	0.203194	3.83843
rs6811606	100124733_TGI_at	2011-09-11	A_G	7.54914	2.83847	4.31822	0.067692	0.0741926	0.0749042	0.511016	0.210594	0.323453	8.74793	0	9.26951	2	0.00970849	0.13764	3.90495
rs2062017	100124735_TGI_at	NA	A_G	-3.92609	-2.51395	-1.74882	0.0963971	0.10622	0.11858	-0.378463	-0.267032	-0.207376	-4.91797	8.74466e-07	1.36474	2	0.505417	0	-4.91797
rs9899533	100124737_TGI_at	VAMP2	C_G	-3.40375	-3.17907	-2.41615	0.0757182	0.079842	0.0803895	-0.257726	-0.253824	-0.194233	-5.21754	1.81312e-07	0.402073	2	0.817883	0	-5.21754
rs2180185	100124744_TGI_at	KIF1B	C_G	-6.43651	-1.20896	-6.6874	0.0644665	0.0726503	0.0755362	-0.41494	-0.087831	-0.505141	-8.35981	0	18.1778	2	0.000112915	0.201193	-2.72872
rs4808983	100124748_TGI_at	LOC284440	C_T	3.48756	2.53499	2.12517	0.0905927	0.0953065	0.0957136	0.315947	0.241601	0.203408	4.74683	2.06627e-06	0.762623	2	0.682965	0	4.74683
rs6510515	100124754_TGI_at	NA	G_C	1.46753	2.3969	3.41449	0.110593	0.113651	0.115651	0.162297	0.272411	0.394889	4.14941	3.33328e-05	2.11281	2	0.347703	0.0269036	4.06621
rs4774967	100124755_TGI_at	GCOM1	G_T	2.98712	3.82766	2.18365	0.074293	0.0839253	0.0838251	0.221922	0.321238	0.183044	5.15628	2.51906e-07	1.45781	2	0.482437	0	5.15628
rs17042024	100124757_TGI_at	LPGAT1	C_T	-14.3911	-7.40682	-7.84117	0.0815221	0.11392	0.114846	-1.17319	-0.843788	-0.90053	-17.9768	0	7.0054	2	0.030116	0.162233	-8.86755
rs12991467	100124761_TGI_at	C2orf68	A_G	5.93976	5.16072	5.73231	0.123044	0.114032	0.133816	0.730852	0.588486	0.767075	9.5847	0	1.23123	2	0.540308	0	9.5847
rs4239603	100124763_TGI_at	ZFR2	C_T	3.49356	1.29151	2.41179	0.0816904	0.0816459	0.0811651	0.285391	0.105447	0.195753	4.15444	3.2608e-05	2.4274	2	0.297096	0.0376757	3.77141
rs12976931	100124771_TGI_at	NA	T_C	3.82395	0.76909	3.59778	0.0684608	0.0777488	0.0763616	0.26179	0.0597958	0.274732	4.87772	1.07316e-06	5.00998	2	0.0816765	0.0908874	2.97228
rs2691616	100124773_TGI_at	SNX13	G_T	5.61782	1.67771	8.18579	0.0674743	0.0737256	0.0696819	0.379059	0.12369	0.570401	9.1495	0	19.4438	2	5.99572e-05	0.207454	2.83627
rs2962680	100124774_TGI_at	NA	A_G	-2.4309	-1.73278	-3.09874	0.259738	0.308772	0.305473	-0.631398	-0.535033	-0.946581	-4.14587	3.38526e-05	1.00649	2	0.604567	0	-4.14587
rs7148005	100124785_TGI_at	BAZ1A	G_C	3.15797	3.05952	0.630564	0.106252	0.11965	0.119255	0.33554	0.366072	0.0751977	4.04566	5.21751e-05	3.68742	2	0.15823	0.105537	2.90948
rs4950907	100124789_TGI_at	PPFIA4	C_T	4.25368	0.447952	3.05345	0.127272	0.172764	0.163168	0.541373	0.0773901	0.498224	4.92513	8.43051e-07	5.06373	2	0.0795104	0.189825	2.74866
rs1557270	100124792_TGI_at	RCAN1	C_T	3.44958	1.85157	2.67905	0.128993	0.140748	0.153445	0.444972	0.260605	0.411087	4.64548	3.39294e-06	1.01014	2	0.603464	0	4.64548
rs1064395	100124801_TGI_at	HAPLN4	A_G	-3.91191	-1.06668	-3.73587	0.0810472	0.105117	0.101065	-0.317049	-0.112127	-0.377564	-5.22733	1.71974e-07	3.69134	2	0.15792	0.0875964	-3.68377
rs6763975	100124805_TGI_at	MBD4	G_T	-5.39405	-2.38446	-3.94899	0.0722727	0.0709202	0.0711991	-0.389842	-0.169107	-0.281164	-6.73754	1.61096e-11	4.75405	2	0.0928261	0.0838579	-4.39319
rs11228	100124810_TGI_at	ZNF200	G_C	-5.67162	-4.8194	-3.79904	0.0661943	0.0687065	0.0759333	-0.375429	-0.331124	-0.288473	-8.3445	0	0.751463	2	0.686787	0	-8.3445
rs2707612	100124811_TGI_at	CLEC3A	G_A	5.25444	0.961227	1.99286	0.0668181	0.0760364	0.0785248	0.351092	0.0730882	0.156489	5.10887	3.24088e-07	8.16431	2	0.0168711	0.129276	2.29195
rs7795944	100124816_TGI_at	ATP6V0E2	A_G	5.91876	5.73654	5.27767	0.19279	0.179576	0.198946	1.14108	1.03014	1.04997	9.75967	0	0.194964	2	0.907119	0	9.75967
rs1453863	100124818_TGI_at	PREPL	A_G	-6.16898	-2.31057	-5.93121	0.0668145	0.0763797	0.0780863	-0.412178	-0.176481	-0.463146	-8.43047	0	8.11322	2	0.0173076	0.128692	-4.1042
rs2926715	100124819_TGI_at	NA	A_G	4.37002	3.93487	3.91708	0.0941026	0.094043	0.089554	0.41123	0.370047	0.35079	7.03932	1.93179e-12	0.223341	2	0.894339	0	7.03932
rs10852636	100124822_TGI_at	DNASE1	C_T	2.89179	2.07566	2.08436	0.0706997	0.0756274	0.0827657	0.204448	0.156976	0.172514	4.10916	3.971e-05	0.220345	2	0.895679	0	4.10916
rs4565407	100124827_TGI_at	LOC653739	A_G	3.63618	3.12837	4.19086	0.105892	0.104877	0.103334	0.385044	0.328093	0.433058	6.33332	2.39948e-10	0.509087	2	0.77527	0	6.33332
rs849136	100124828_TGI_at	NA	A_G	7.2352	4.83698	6.94071	0.075649	0.0811613	0.0857541	0.547335	0.392575	0.595194	10.9602	0	3.32365	2	0.189793	0.0656928	8.50361
rs11688190	100124830_TGI_at	HDAC4	C_G	-2.70636	-2.74652	-1.54446	0.093798	0.0860831	0.100426	-0.253851	-0.236429	-0.155104	-4.10785	3.99355e-05	0.583852	2	0.746824	0	-4.10785
rs13241028	100124832_TGI_at	NRF1	C_T	3.96197	5.21159	3.95133	0.0797494	0.0851773	0.0900819	0.315965	0.443909	0.355943	7.53261	4.9738e-14	1.23635	2	0.538927	0	7.53261
rs7001673	100124835_TGI_at	DENND3	G_T	7.66594	3.34743	4.29373	0.0676127	0.0765196	0.0746794	0.518315	0.256144	0.320653	9.13566	0	7.43217	2	0.024329	0.120049	4.54019
rs11607337	100124841_TGI_at	TMEM45B	A_T	3.10524	3.12969	3.35009	0.120216	0.112994	0.140893	0.373301	0.353635	0.472003	5.41948	5.97722e-08	0.461543	2	0.793921	0	5.41948
rs7528416	100124842_TGI_at	B3GALT6	C_T	4.78565	4.08668	4.6796	0.118579	0.137704	0.12516	0.567477	0.56275	0.5857	7.82942	4.88498e-15	0.0179264	2	0.991077	0	7.82942
rs10080387	100124848_TGI_at	MCM9	G_A	2.08928	4.09798	2.55698	0.0725823	0.0768609	0.0804252	0.151645	0.314974	0.205645	4.99128	5.99811e-07	2.44412	2	0.294623	0.0360759	4.55171
rs2723664	100124851_TGI_at	HPX	A_G	-2.60695	-1.07915	-3.32976	0.0677269	0.0755732	0.0716183	-0.17656	-0.0815544	-0.238472	-4.12606	3.69039e-05	2.29227	2	0.317863	0.0273586	-3.81213
rs9857674	100124852_TGI_at	NA	C_T	-4.32158	-2.563	-4.99682	0.0683427	0.0709727	0.0704471	-0.295349	-0.181903	-0.352011	-6.88054	5.96256e-12	3.00119	2	0.222998	0.0494645	-5.60227
rs11582739	100124854_TGI_at	NA	C_A	1.38441	5.63398	3.09638	0.0731489	0.0745228	0.0781774	0.101268	0.41986	0.242067	5.80141	6.57607e-09	9.33553	2	0.00939325	0.144119	2.7066
rs9944249	100124857_TGI_at	ITPKA	G_T	4.7078	2.24959	4.48751	0.067942	0.076456	0.073707	0.319857	0.171995	0.330761	6.72353	1.77378e-11	2.81355	2	0.244932	0.0463156	5.58911
rs1208622	100124863_TGI_at	ZNF33A	C_G	6.35169	0.21003	0.924007	0.0955647	0.14485	0.128446	0.606997	0.030423	0.118685	5.68623	1.29876e-08	15.3371	2	0.000467296	0.313835	1.34918
rs721950	100124864_TGI_at	SLC18A1	A_C	-0.895435	-2.4876	-4.20401	0.0701655	0.0783471	0.0762443	-0.0628287	-0.194896	-0.320532	-4.19877	2.68368e-05	6.20753	2	0.04488	0.108555	-2.50131
rs6785549	100124865_TGI_at	RBM6	A_G	-6.66286	-4.79733	-5.95879	0.0625017	0.0691624	0.0730738	-0.41644	-0.331795	-0.435432	-10.0676	0	1.25894	2	0.532875	0	-10.0676
rs12764024	100124869_TGI_at	DIP2C	G_A	-4.0654	-3.03751	-1.43623	0.0921582	0.0962366	0.0970656	-0.37466	-0.292319	-0.139409	-5.00044	5.71997e-07	3.15128	2	0.206875	0.0721761	-3.93425
rs7207752	100124873_TGI_at	NA	T_C	3.1201	2.76074	1.25581	0.0683212	0.0746079	0.077731	0.213169	0.205973	0.0976153	4.22354	2.40492e-05	1.47401	2	0.478544	0	4.22354
rs11571326	100124878_TGI_at	RNASEK	A_G	3.61852	1.83699	1.67901	0.119076	0.126669	0.129473	0.430879	0.23269	0.217387	4.2165	2.4812e-05	1.89751	2	0.387223	0	4.2165
rs10282458	100124879_TGI_at	RARRES2	A_G	-2.25122	-2.21175	-4.63816	0.0777598	0.0787621	0.0857897	-0.175055	-0.174202	-0.397906	-5.07197	3.93711e-07	4.78333	2	0.0914772	0.0951857	-3.40336
rs607941	100124880_TGI_at	PEX14	C_T	4.27505	2.31805	3.84903	0.0712501	0.0811792	0.0833791	0.304598	0.188177	0.320928	6.08336	1.17688e-09	1.61876	2	0.445135	0	6.08336
rs17828145	100124883_TGI_at	NA	A_G	-6.78414	-4.74473	-4.297	0.102874	0.0979907	0.111203	-0.697912	-0.464939	-0.47784	-9.14005	0	3.23999	2	0.1979	0.0817915	-7.17404
rs4925159	100124886_TGI_at	TOP3A	A_G	4.81292	4.98684	5.65276	0.0705394	0.0665395	0.0696923	0.339501	0.331821	0.393954	8.90551	0	0.481863	2	0.785895	0	8.90551
rs9543961	100124894_TGI_at	COMMD6	G_T	5.21646	3.04773	5.29853	0.0910922	0.0939976	0.105799	0.475179	0.28648	0.560577	7.69981	1.35447e-14	4.0982	2	0.128851	0.0990857	5.45875
rs11111510	100124895_TGI_at	C12orf42	A_G	1.47335	2.43644	3.48845	0.0858302	0.0853212	0.0857428	0.126458	0.20788	0.299109	4.27231	1.93456e-05	2.02749	2	0.362858	0.0100391	4.24279
rs2240075	100124903_TGI_at	NAT15	G_A	4.66822	2.37135	2.64454	0.0779933	0.0836489	0.084677	0.36409	0.198361	0.223932	5.70323	1.17557e-08	2.48162	2	0.28915	0.040267	5.04918
rs207622	100124904_TGI_at	NA	C_T	-2.38435	-2.87417	-2.1936	0.0799166	0.0906008	0.0907834	-0.190549	-0.260402	-0.199142	-4.25559	2.08497e-05	0.375119	2	0.82898	0	-4.25559
rs1503363	100124910_TGI_at	CPA6	A_G	-1.65225	-1.7194	-4.33936	0.0737201	0.0754344	0.08441	-0.121804	-0.129702	-0.366286	-4.18197	2.89e-05	5.85121	2	0.0536321	0.107826	-2.62257
rs12764645	100124916_TGI_at	NA	G_A	-5.32757	-3.89338	-5.17392	0.135598	0.119698	0.144126	-0.722405	-0.46603	-0.745696	-8.0468	8.88178e-16	2.98113	2	0.225246	0.0929989	-6.7613
rs4904753	100124921_TGI_at	C14orf159	G_T	-6.40635	-5.98799	-3.96095	0.0752944	0.0742559	0.0847055	-0.482363	-0.444644	-0.335514	-9.58326	0	1.76351	2	0.414055	0	-9.58326
rs10758680	100124922_TGI_at	C9orf46	G_A	-6.55447	-4.50841	-7.23382	0.0719476	0.0738176	0.0784458	-0.471578	-0.3328	-0.567463	-10.4746	0	4.84717	2	0.0886032	0.0891104	-6.78521
rs8049014	100124928_TGI_at	SLC5A11	G_A	-7.32414	-5.47333	-7.87609	0.0724609	0.0832416	0.0778224	-0.530714	-0.455608	-0.612936	-11.9994	0	1.91536	2	0.383782	0	-11.9994
rs13300763	100124930_TGI_at	S1PR3	C_G	3.04615	2.70881	2.03025	0.102368	0.104416	0.112226	0.311828	0.282845	0.227847	4.53741	5.6948e-06	0.310703	2	0.856114	0	4.53741
rs11649653	100124934_TGI_at	MYST1	C_G	-2.08496	-2.52835	-3.50883	0.0697141	0.0763251	0.0744859	-0.145351	-0.192976	-0.261358	-4.63072	3.64394e-06	1.29808	2	0.522548	0	-4.63072
rs9607028	100124935_TGI_at	NA	G_T	2.41399	2.15201	3.27166	0.071952	0.0744655	0.0737145	0.173691	0.16025	0.241169	4.52282	6.10198e-06	0.691366	2	0.707737	0	4.52282
rs7096169	100124937_TGI_at	NT5C2	A_G	4.85215	0.918139	3.0537	0.0701854	0.0801426	0.0732519	0.34055	0.0735821	0.223689	5.36167	8.24583e-08	6.28023	2	0.0432778	0.108848	2.84231
rs7512497	100124940_TGI_at	LPAR3	A_G	-4.77071	-2.84101	-0.615242	0.0690437	0.0732089	0.0789565	-0.329388	-0.207987	-0.0485774	-5.03972	4.66207e-07	7.16782	2	0.0277669	0.118345	-2.47027
rs7216938	100124968_TGI_at	ALDH3A2	A_G	9.75431	6.17362	4.11549	0.0699178	0.0752311	0.0813073	0.682	0.464448	0.33462	11.9732	0	11.0703	2	0.00394552	0.160447	4.85267
rs536141	100124974_TGI_at	RNF214	A_C	2.50482	1.76614	2.75278	0.0679794	0.0710932	0.0736626	0.170276	0.125561	0.202777	4.03901	5.36772e-05	0.57663	2	0.749525	0	4.03901
rs377504	100124977_TGI_at	RXFP3	A_G	-3.86904	-0.96928	-2.33715	0.0705389	0.0749418	0.0813039	-0.272918	-0.0726396	-0.190019	-4.2303	2.33378e-05	3.80048	2	0.149533	0.0716	-3.00074
rs9347251	100124981_TGI_at	EZR	C_T	-6.32937	-6.03721	-5.83023	0.0654755	0.0672524	0.0709299	-0.414419	-0.406017	-0.413538	-10.5058	0	0.00943579	2	0.995293	0	-10.5058
rs734561	100124982_TGI_at	SAMM50	A_G	4.29405	4.48996	6.49376	0.0816506	0.0888773	0.0858725	0.350612	0.399055	0.557635	8.77362	0	3.27043	2	0.19491	0.0680771	6.89143
rs6974864	100124985_TGI_at	PMS2P4	A_G	9.75304	8.29017	5.08872	0.0753525	0.0817743	0.0902992	0.734916	0.677923	0.459508	13.6921	0	5.7969	2	0.0551085	0.11332	7.78836
rs10422	100124986_TGI_at	VDAC1	A_G	-1.51397	-2.99318	-2.47553	0.129812	0.116193	0.128724	-0.196531	-0.347786	-0.318661	-4.0983	4.16197e-05	0.814263	2	0.665557	0	-4.0983
rs12091057	100124987_TGI_at	NA	A_C	-2.15178	-2.85616	-2.58097	0.0899245	0.0815453	0.0862327	-0.193497	-0.232906	-0.222564	-4.40651	1.05049e-05	0.110387	2	0.946302	0	-4.40651
rs4821698	100124991_TGI_at	GCAT	T_C	-6.058	-4.9808	-3.55247	0.0787877	0.080646	0.0818035	-0.477296	-0.401682	-0.290605	-8.47401	0	2.72279	2	0.256303	0.0483352	-7.22975
rs11180455	100124996_TGI_at	GLIPR1L2	C_T	5.30835	4.4163	4.64762	0.0668273	0.0708181	0.0764514	0.354743	0.312754	0.355317	8.29754	0	0.236427	2	0.888506	0	8.29754
rs473648	100125001_TGI_at	ATP13A2	A_G	2.47069	2.19687	2.62787	0.0685112	0.0727821	0.0751602	0.16927	0.159893	0.197512	4.19529	2.72524e-05	0.139776	2	0.932498	0	4.19529
rs2249769	100125006_TGI_at	ZNF397	G_T	4.68053	2.75765	3.6356	0.225338	0.217724	0.177624	1.0547	0.600407	0.645771	6.19571	5.80217e-10	2.64193	2	0.266877	0.116701	5.51045
rs3129683	100125007_TGI_at	NA	G_C	-5.49303	-5.52542	-5.46283	0.112813	0.0906599	0.0996067	-0.619686	-0.500934	-0.544135	-9.37632	0	0.67403	2	0.713898	0	-9.37632
rs2590667	100125009_TGI_at	LOC157381	A_C	-2.99826	-3.0707	-6.72788	0.078187	0.0773755	0.0870921	-0.234425	-0.237597	-0.585945	-7.04301	1.88116e-12	11.5414	2	0.00311758	0.176388	-3.11963
rs2877645	100125010_TGI_at	CTSG	A_T	-3.8849	-2.38833	-2.48032	0.0893596	0.0976766	0.106852	-0.347153	-0.233284	-0.265028	-5.14855	2.62507e-07	0.797859	2	0.671038	0	-5.14855
rs1549931	100125011_TGI_at	ZNF613	C_T	-4.52722	-2.35808	-2.59961	0.0663661	0.0721753	0.0760664	-0.300454	-0.170195	-0.197743	-5.61157	2.00505e-08	1.99152	2	0.369443	0	-5.61157
rs2404986	100125016_TGI_at	NA	C_T	0.891567	2.09647	5.28822	0.0678158	0.0727579	0.0740246	0.0604624	0.152535	0.391458	4.56025	5.10922e-06	11.3164	2	0.00348872	0.154285	2.03631
rs11763777	100125018_TGI_at	ZNF680	A_G	0.608667	4.20371	2.38346	0.0804745	0.0842933	0.0926866	0.0489822	0.354345	0.220914	4.02671	5.65617e-05	6.92354	2	0.0313742	0.1344	2.24279
rs1355412	100125024_TGI_at	LEPROTL1	A_G	3.39935	3.3846	1.70992	0.0944329	0.103941	0.115735	0.32101	0.3518	0.197899	5.02987	4.90822e-07	1.07534	2	0.584108	0	5.02987
rs1710278	100125027_TGI_at	ADAM12	A_G	2.17343	2.63216	3.84687	0.0719532	0.0718111	0.0704143	0.156385	0.189018	0.270874	5.01814	5.2175e-07	1.38015	2	0.501539	0	5.01814
rs10147181	100125029_TGI_at	TTC9	A_G	3.69563	3.09969	1.96208	0.0668925	0.0714656	0.0743028	0.24721	0.221522	0.145788	5.13886	2.76409e-07	1.08038	2	0.582638	0	5.13886
rs11544593	100125034_TGI_at	ASB14	A_G	4.44119	7.50357	6.52671	0.0900267	0.0921458	0.0963696	0.399826	0.691422	0.628977	10.5817	0	5.68366	2	0.0583188	0.125955	6.33053
rs1105574	100125037_TGI_at	HOPX	G_T	-3.12624	-2.88209	-2.7902	0.105942	0.114364	0.118018	-0.331201	-0.329607	-0.329294	-5.08089	3.7568e-07	0.000173172	2	0.999913	0	-5.08089
rs10928157	100125041_TGI_at	KYNU	C_G	5.02264	3.10565	2.72332	0.0683235	0.0741855	0.0747792	0.343164	0.230394	0.203648	6.38827	1.67776e-10	2.19907	2	0.333026	0.0228333	6.02462
rs6852748	100125043_TGI_at	NA	A_G	-3.98717	-2.36465	-4.59528	0.102355	0.100168	0.105773	-0.408108	-0.236861	-0.486055	-6.24621	4.20519e-10	3.10722	2	0.211483	0.0764429	-5.06135
rs10817479	100125045_TGI_at	SLC31A1	A_G	-4.11438	-1.51187	-2.11536	0.116774	0.147491	0.148005	-0.480452	-0.222987	-0.313084	-4.7806	1.74776e-06	2.02649	2	0.363039	0.015741	-4.61669
rs2073337	100125048_TGI_at	DNMBP	A_G	6.74059	4.40747	3.69565	0.0691397	0.0740403	0.077416	0.466042	0.32633	0.286102	8.74086	0	3.44566	2	0.17856	0.0624513	6.53309
rs563495	100125051_TGI_at	PERP	C_T	-4.80343	-4.05932	-4.35742	0.0689607	0.0727965	0.0732178	-0.331248	-0.295505	-0.319041	-7.64679	2.06501e-14	0.129868	2	0.937129	0	-7.64679
rs17617337	100125054_TGI_at	MCMBP	T_C	5.36936	3.74866	8.02923	0.0829127	0.0905297	0.0864134	0.445188	0.339365	0.693833	9.95827	0	8.61042	2	0.0134981	0.157372	4.75954
rs1052748	100125055_TGI_at	PSMB6	C_T	-4.91539	-2.55482	0.076693	0.0691132	0.0730101	0.0764173	-0.339719	-0.186528	0.00586067	-4.54246	5.56018e-06	11.25	2	0.00360665	0.156532	-1.76065
rs11164970	100125056_TGI_at	NA	G_C	-6.09086	-4.71368	-5.64347	0.0683653	0.0706057	0.0733725	-0.416403	-0.332812	-0.414076	-9.49709	0	0.909814	2	0.634507	0	-9.49709
rs4553990	100125060_TGI_at	NA	A_T	3.67227	2.57318	1.6161	0.0796454	0.0862536	0.0819061	0.292479	0.221946	0.132368	4.56732	4.93999e-06	1.96906	2	0.373614	0	4.56732
rs16877186	100125063_TGI_at	RBPMS	G_C	4.17411	2.57384	2.08149	0.0731474	0.0805657	0.0825825	0.305325	0.207363	0.171895	5.23377	1.6609e-07	1.62564	2	0.443604	0	5.23377
rs11146205	100125065_TGI_at	JAKMIP3	C_T	3.89333	3.28757	2.16761	0.0728852	0.0771027	0.0771333	0.283766	0.25348	0.167195	5.4412	5.29223e-08	1.27634	2	0.528257	0	5.4412
rs4838698	100125073_TGI_at	KNDC1	A_G	6.05222	3.14188	5.22013	0.0727802	0.0751693	0.0741204	0.440482	0.236173	0.386918	8.37233	0	4.06232	2	0.131183	0.0751612	5.83849
rs2739024	100125076_TGI_at	NA	A_G	2.76679	1.70035	2.7674	0.0710023	0.0785438	0.0767507	0.196449	0.133552	0.2124	4.21148	2.53709e-05	0.578713	2	0.748745	0	4.21148
rs4074683	100125078_TGI_at	PSPHL	C_T	9.54866	7.00888	5.47849	0.134183	0.142123	0.148738	1.28127	0.996125	0.814858	12.9222	0	5.61223	2	0.0604394	0.190242	7.56941
rs3783200	100125087_TGI_at	CPB2	A_C	3.18741	2.71191	2.13165	0.0762	0.0778232	0.0834539	0.242881	0.21105	0.177895	4.67856	2.88893e-06	0.33125	2	0.847364	0	4.67856
rs12676845	100125088_TGI_at	NKX3-1	A_G	-2.61888	-2.37473	-2.12821	0.0800033	0.086365	0.0921455	-0.209519	-0.205093	-0.196105	-4.12422	3.71988e-05	0.0122444	2	0.993896	0	-4.12422
rs8510	100125092_TGI_at	MAPK14	C_T	-3.4187	-4.88819	-3.13802	0.120842	0.114363	0.139765	-0.413124	-0.55903	-0.438587	-6.70009	2.08298e-11	0.86941	2	0.647456	0	-6.70009
rs6601872	100125098_TGI_at	AKR1C1	A_G	-6.74918	-5.58434	-2.72485	0.0651914	0.0671713	0.0733327	-0.439988	-0.375107	-0.199821	-8.9362	0	6.23689	2	0.0442258	0.0996618	-4.89141
rs12149500	100125102_TGI_at	NA	C_T	-4.14318	-2.54862	-3.42499	0.0669362	0.0736077	0.0766692	-0.277329	-0.187598	-0.262591	-5.88821	3.90398e-09	0.893802	2	0.639607	0	-5.88821
rs10787292	100125105_TGI_at	RPL13AP6	C_T	6.9044	1.69046	1.223	0.0785827	0.0844599	0.0904914	0.542567	0.142776	0.110671	6.10176	1.04907e-09	17.2893	2	0.000176066	0.23328	1.86835
rs11754840	100125106_TGI_at	TFB1M	C_T	4.44052	5.06347	5.22947	0.0678971	0.0716246	0.0732307	0.301498	0.362669	0.382958	8.45114	0	0.738045	2	0.69141	0	8.45114
rs126851	100125108_TGI_at	LOC100130890	G_A	3.81757	4.31708	6.3648	0.0923594	0.0924054	0.0939729	0.352588	0.398921	0.598119	8.34003	0	3.9012	2	0.142189	0.0905855	5.99336
rs4254015	100125109_TGI_at	NA	A_G	-4.21165	-0.502955	-1.55069	0.214774	0.323774	0.350846	-0.904553	-0.162844	-0.544053	-4.34114	1.41745e-05	3.75979	2	0.152606	0.274201	-2.5583
rs3748251	100125115_TGI_at	MTMR2	C_T	-4.55074	-2.27008	-3.60348	0.182794	0.156904	0.184403	-0.831848	-0.356185	-0.664494	-5.72569	1.03015e-08	4.13426	2	0.126549	0.18005	-4.17884
rs370156	100125117_TGI_at	LILRB4	A_G	-5.02875	-3.99868	-2.29337	0.0973543	0.114457	0.110388	-0.48957	-0.457676	-0.253162	-6.65261	2.87939e-11	2.85752	2	0.239606	0.0701761	-5.47815
rs7303246	100125118_TGI_at	NA	A_G	6.07565	6.7634	4.6347	0.107746	0.101399	0.111411	0.654627	0.685803	0.516356	10.1689	0	1.38581	2	0.500121	0	10.1689
rs10471452	100125122_TGI_at	GAPT	T_C	-6.54617	-5.12703	-3.91166	0.0758199	0.0818172	0.0882997	-0.49633	-0.419479	-0.345398	-9.15904	0	1.69814	2	0.427813	0	-9.15904
rs11647936	100125123_TGI_at	KLHL36	T_A	6.8519	4.54981	6.14263	0.0755403	0.0831548	0.0864269	0.517595	0.378338	0.530888	10.1665	0	2.08529	2	0.352521	0.0168482	9.9477
rs6678064	100125129_TGI_at	NA	A_C	3.06783	1.01775	2.73903	0.139496	0.151624	0.141277	0.427949	0.154316	0.386962	4.04125	5.31674e-05	1.99772	2	0.368299	0	4.04125
rs754671	100125130_TGI_at	2011-03-02	C_T	-6.79341	-5.0284	-5.39018	0.0673154	0.081605	0.0821913	-0.457301	-0.410342	-0.443026	-9.99974	0	0.199423	2	0.905099	0	-9.99974
rs1367827	100125142_TGI_at	FAM91A1	A_G	3.72977	0.494887	2.92324	0.0833434	0.105535	0.0988531	0.310851	0.0522277	0.288971	4.44399	8.83046e-06	4.12576	2	0.127088	0.0984616	2.85331
rs6703979	100125144_TGI_at	C1orf212	C_T	4.63053	2.41854	3.27306	0.0686954	0.0743548	0.0789223	0.318096	0.17983	0.258318	6.04622	1.48287e-09	1.86727	2	0.393122	0	6.04622
rs722823	100125147_TGI_at	SMTNL1	C_T	4.86443	0.512167	1.80105	0.0692439	0.0749367	0.0813699	0.336833	0.0383801	0.146551	4.40062	1.0794e-05	8.8594	2	0.011918	0.138933	1.93105
rs17750993	100125148_TGI_at	TMED8	C_G	-5.33489	-1.90508	-4.23505	0.079839	0.0926861	0.0922767	-0.425932	-0.176574	-0.390797	-6.82683	8.68083e-12	4.56997	2	0.101775	0.0998524	-4.36056
rs3741970	100125149_TGI_at	NA	C_T	-10.0147	-3.51918	-4.91992	0.0696585	0.0812691	0.0805987	-0.697612	-0.286	-0.39654	-11.2371	0	16.5164	2	0.000259123	0.207475	-3.6211
rs4604965	100125150_TGI_at	CLEC4A	A_G	-5.59556	-2.68199	-4.51674	0.0702714	0.0774185	0.0787122	-0.393207	-0.207636	-0.355522	-7.4975	6.50591e-14	3.38933	2	0.183661	0.0628284	-5.67466
rs7224337	100125151_TGI_at	LOC100506388	C_T	-3.56033	-4.10898	-1.14738	0.0694414	0.0732687	0.0806548	-0.247234	-0.301059	-0.0925419	-5.27789	1.30681e-07	3.87267	2	0.144231	0.0718996	-3.65566
rs17621077	100125152_TGI_at	NSUN6	G_A	6.52153	2.86452	2.6425	0.0830749	0.0937285	0.0987289	0.541775	0.268487	0.260891	7.31219	2.62901e-13	6.6571	2	0.035845	0.13982	3.75296
rs6590227	100125160_TGI_at	NA	T_C	-3.86961	-0.467053	-3.41129	0.116799	0.11767	0.135735	-0.451967	-0.0549581	-0.463031	-4.31952	1.56367e-05	7.44583	2	0.0241635	0.203072	-2.33132
rs2423995	100125165_TGI_at	SNRPB2	A_C	6.32977	3.81423	4.6878	0.0685435	0.0735967	0.0765586	0.433865	0.280715	0.358891	8.65619	0	2.32065	2	0.313385	0.0291602	7.98156
rs2388036	100125172_TGI_at	MMS22L	G_C	3.4646	2.32665	2.81291	0.0777015	0.0799965	0.088489	0.269205	0.186124	0.248912	4.96653	6.81611e-07	0.591707	2	0.743896	0	4.96653
rs233467	100125184_TGI_at	KIAA0556	A_G	4.05672	2.61965	2.21536	0.0880702	0.0972558	0.104837	0.357276	0.254776	0.232251	5.27289	1.3429e-07	1.01785	2	0.601142	0	5.27289
rs1533735	100125186_TGI_at	GCC2	C_G	7.38894	2.44261	7.03091	0.066086	0.0745108	0.0717316	0.488305	0.182	0.504338	9.98923	0	12.4587	2	0.00197072	0.161659	3.85948
rs10744034	100125190_TGI_at	CLEC4C	C_T	-5.34692	-5.88987	-3.69503	0.070156	0.0701486	0.0761953	-0.375118	-0.413166	-0.281544	-8.71482	0	1.68084	2	0.431528	0	-8.71482
rs5024432	100125191_TGI_at	HLA-DQA2	T_C	-8.07259	-3.31209	-7.22716	0.103153	0.12152	0.11176	-0.832709	-0.402486	-0.807708	-11.0898	0	8.57426	2	0.0137443	0.202866	-5.12997
rs998914	100125193_TGI_at	BOC	A_G	3.31192	2.34615	1.61088	0.100582	0.0990375	0.0940998	0.333121	0.232357	0.151583	4.12536	3.70148e-05	1.7382	2	0.419329	0	4.12536
rs1075366	100125194_TGI_at	NCKAP5L	C_T	4.5338	2.33349	2.43397	0.0684172	0.0720076	0.0787434	0.310189	0.168029	0.191659	5.48973	4.02537e-08	2.34971	2	0.308864	0.0304944	4.99401
rs6701521	100125197_TGI_at	SERINC2	T_C	-5.19209	-3.98197	-5.34072	0.0693119	0.0732457	0.0738946	-0.359873	-0.291662	-0.394651	-8.38435	0	1.01905	2	0.600779	0	-8.38435
rs3746386	100125200_TGI_at	MAPRE1	C_G	-2.25272	-3.16518	-4.18668	0.10522	0.0967464	0.0971892	-0.237032	-0.30622	-0.4069	-5.61357	1.9819e-08	1.44134	2	0.486426	0	-5.61357
rs6138082	100125209_TGI_at	CST5	T_C	-5.12608	-5.38482	-3.93826	0.0695721	0.0744799	0.0735961	-0.356632	-0.401061	-0.28984	-8.3401	0	1.14679	2	0.56361	0	-8.3401
rs12126241	100125219_TGI_at	CDK18	A_G	-2.1753	-2.59643	-2.35034	0.122947	0.139239	0.123064	-0.267446	-0.361525	-0.289244	-4.05618	4.98818e-05	0.27247	2	0.872638	0	-4.05618
rs836548	100125227_TGI_at	RAC1	T_A	1.80156	1.07106	4.55141	0.0778895	0.080866	0.0853353	0.140323	0.0866123	0.388396	4.12111	3.77052e-05	7.42339	2	0.024436	0.133887	2.24292
rs6718291	100125230_TGI_at	TGOLN2	A_C	-7.03179	-6.35086	-6.03966	0.0680137	0.0736261	0.0701066	-0.478258	-0.467589	-0.42342	-11.2171	0	0.347673	2	0.840434	0	-11.2171
rs1377454	100125231_TGI_at	NA	G_T	-3.45805	-2.44231	-1.1259	0.0687561	0.0711388	0.0815069	-0.237762	-0.173743	-0.0917688	-4.24061	2.22913e-05	1.87587	2	0.391436	0	-4.24061
rs11106995	100125241_TGI_at	MRPL42	A_C	5.04195	2.46177	7.33256	0.0687854	0.0744386	0.0775757	0.346813	0.183251	0.568828	8.42583	0	12.9212	2	0.0015639	0.171785	3.38476
rs10016588	100125244_TGI_at	RNF212	C_G	2.98708	2.87826	2.47871	0.0966378	0.0989701	0.103368	0.288665	0.284862	0.256218	4.83068	1.36068e-06	0.061261	2	0.969834	0	4.83068
rs4419186	100125252_TGI_at	ORC4	G_T	-3.03972	-2.51585	-3.65669	0.06719	0.0697092	0.0784384	-0.204239	-0.175378	-0.286825	-5.20118	1.98031e-07	1.185	2	0.552942	0	-5.20118
rs16837531	100125253_TGI_at	CHST13	A_G	-8.83468	-7.05715	-7.54388	0.066152	0.0732433	0.0690729	-0.584432	-0.516889	-0.521078	-13.5864	0	0.6201	2	0.73341	0	-13.5864
rs3738800	100125256_TGI_at	FLVCR1	A_G	-7.51236	-2.87866	-5.3435	0.0747241	0.107979	0.0966103	-0.561354	-0.310835	-0.516238	-9.59447	0	3.73862	2	0.15423	0.0859868	-6.57235
rs17256211	100125258_TGI_at	HOMEZ	A_G	2.06732	2.91035	2.33907	0.073496	0.0760593	0.0767915	0.15194	0.221359	0.179621	4.20738	2.58345e-05	0.434705	2	0.804646	0	4.20738
rs6786809	100125267_TGI_at	GOLIM4	C_T	7.00649	4.54365	3.6552	0.386848	0.440989	0.457993	2.71044	2.0037	1.67406	9.04473	0	3.25728	2	0.196197	0.339051	6.88613
rs243407	100125268_TGI_at	NA	G_A	NaN	3.54371	2.53818	NaN	0.297332	0.275153	NaN	1.05366	0.698389	4.23289	2.30708e-05	0.769078	1	0.380502	0	4.23289
rs10029656	100125270_TGI_at	KIAA0114	C_G	-7.15807	-3.47846	-3.56586	0.0967534	0.102111	0.109056	-0.692568	-0.35519	-0.388877	-8.40342	0	6.98604	2	0.030409	0.161864	-4.35762
rs1343316	100125272_TGI_at	NA	C_T	2.61756	3.41825	2.0258	0.0915966	0.0984568	0.102905	0.23976	0.33655	0.208465	4.65792	3.19421e-06	0.902931	2	0.636694	0	4.65792
rs4529350	100125274_TGI_at	NA	G_C	1.78246	3.02521	2.87515	0.119104	0.129232	0.127927	0.212298	0.390953	0.367809	4.35242	1.34644e-05	1.25787	2	0.533159	0	4.35242
rs210181	100125275_TGI_at	HLA-DRB1	A_G	1.53307	3.56664	2.38542	0.239958	0.280798	0.321142	0.367874	1.00151	0.766059	4.02669	5.65672e-05	3.06823	2	0.215647	0.203697	3.44464
rs10489153	100125279_TGI_at	C1orf151	T_C	2.8376	3.08555	1.42647	0.283777	0.388841	0.338645	0.805246	1.19979	0.483067	4.11317	3.90256e-05	1.93321	2	0.380371	0	4.11317
rs35211634	100125280_TGI_at	STX3	C_T	-3.11299	-1.35256	-4.40323	0.179223	0.141707	0.16647	-0.55792	-0.191666	-0.733006	-4.68828	2.75511e-06	6.57183	2	0.0374063	0.244604	-2.854
rs6431988	100125283_TGI_at	ITGB1BP1	C_T	2.84042	2.39576	3.90225	0.071937	0.0806407	0.0787901	0.204331	0.193196	0.307458	5.24294	1.58038e-07	1.29532	2	0.523269	0	5.24294
rs10771143	100125286_TGI_at	BCAT1	G_T	0.311868	2.88251	4.44446	0.211803	0.140987	0.179393	0.0660546	0.406396	0.797305	4.59021	4.42805e-06	7.12979	2	0.0283	0.280594	2.26901
rs611011	100125288_TGI_at	C11orf61	A_C	-8.11098	-3.25934	-3.40984	0.0745604	0.0791889	0.0878376	-0.604758	-0.258103	-0.299512	-8.86372	0	12.0583	2	0.0024076	0.180153	-3.42169
rs4945223	100125296_TGI_at	AQP11	G_T	4.2877	2.71331	5.17505	0.118679	0.122701	0.113914	0.50886	0.332924	0.58951	7.12103	1.07114e-12	2.41768	2	0.298544	0.054097	6.42131
rs13219894	100125298_TGI_at	C6orf89	C_G	1.25277	2.08357	3.66865	0.12646	0.117319	0.117817	0.158425	0.244443	0.432231	4.11981	3.79182e-05	2.68263	2	0.261501	0.0703731	3.50827
rs6131083	100125302_TGI_at	SNAP25	G_T	-4.87966	-2.21565	-3.01866	0.151258	0.175345	0.162641	-0.738088	-0.388503	-0.490958	-6.02389	1.70277e-09	2.52159	2	0.283429	0.0831304	-5.24751
rs2381368	100125303_TGI_at	ERMP1	A_G	-2.81895	-2.84312	-2.10999	0.0743983	0.0843906	0.0861307	-0.209725	-0.239933	-0.181735	-4.49197	7.05689e-06	0.233252	2	0.889918	0	-4.49197
rs16968568	100125312_TGI_at	NA	C_T	-5.46721	-5.0849	-3.86478	0.188722	0.177764	0.227279	-1.03178	-0.90391	-0.878382	-8.36625	0	0.350514	2	0.839241	0	-8.36625
rs11667463	100125314_TGI_at	ZNF114	C_T	4.8484	5.44245	5.87216	0.0836777	0.0868843	0.088149	0.405703	0.472863	0.517625	9.29083	0	0.865712	2	0.648654	0	9.29083
rs758857	100125319_TGI_at	ZSWIM7	A_G	-6.49848	-4.09062	-5.08884	0.0904502	0.0931986	0.0978993	-0.587788	-0.38124	-0.498194	-9.08605	0	2.53743	2	0.281193	0.0486226	-8.04396
rs11000415	100125321_TGI_at	PLA2G12B	A_T	-4.81343	-2.89053	-5.43131	0.202291	0.205055	0.190894	-0.973713	-0.592717	-1.03681	-7.66309	1.82077e-14	2.85141	2	0.24034	0.13005	-6.36313
rs6994935	100125324_TGI_at	FLJ42969	C_T	3.66829	1.77587	2.71192	0.269911	0.316496	0.26266	0.990112	0.562056	0.712314	4.81141	1.49872e-06	1.14463	2	0.564217	0	4.81141
rs7229093	100125327_TGI_at	NA	A_G	3.4108	2.13267	2.58321	0.0902614	0.100573	0.0959988	0.307864	0.214489	0.247985	4.75467	1.9877e-06	0.501619	2	0.778171	0	4.75467
rs943097	100125330_TGI_at	NA	A_G	3.255	1.39143	3.46426	0.0906333	0.0952777	0.0983398	0.295011	0.132573	0.340674	4.67844	2.89071e-06	2.60482	2	0.271876	0.0520762	4.10101
rs2163579	100125336_TGI_at	DIP2C	C_G	5.05164	2.77176	1.60092	0.0685255	0.0747106	0.0756035	0.346166	0.20708	0.121036	5.63536	1.74688e-08	5.0408	2	0.0804273	0.0898677	3.41019
rs17278665	100125344_TGI_at	EFEMP1	G_C	3.59411	2.73426	2.42659	0.0965554	0.101105	0.10389	0.347031	0.276447	0.252098	5.09712	3.44865e-07	0.494441	2	0.780968	0	5.09712
rs719683	100125349_TGI_at	NA	C_A	-3.2154	-0.668899	-3.54225	0.0808002	0.0809888	0.084754	-0.259805	-0.0541733	-0.30022	-4.2308	2.32865e-05	5.18643	2	0.0747792	0.103705	-2.66585
rs9973698	100125350_TGI_at	NA	G_A	-4.87504	-1.7159	-1.84623	0.0704373	0.0738458	0.0763531	-0.343385	-0.126712	-0.140965	-5.01243	5.37468e-07	5.67546	2	0.0585585	0.0996468	-2.87725
rs12577359	100125354_TGI_at	RSF1	T_C	2.67876	2.91906	3.56698	0.108988	0.114681	0.11088	0.291952	0.33476	0.395505	5.28413	1.26301e-07	0.447009	2	0.799711	0	5.28413
rs3740032	100125356_TGI_at	IFIT1	G_T	-3.144	-2.80936	-1.14667	0.0787257	0.0841987	0.0912442	-0.247514	-0.236544	-0.104627	-4.23844	2.2508e-05	1.64076	2	0.440264	0	-4.23844
rs6774596	100125360_TGI_at	ACPP	C_T	5.73034	4.26162	3.41283	0.0837635	0.0958636	0.0984173	0.479993	0.408534	0.335882	7.8912	2.88658e-15	1.25242	2	0.534613	0	7.8912
rs7209512	100125361_TGI_at	C17orf66	A_G	3.3487	2.7022	4.26542	0.183678	0.165855	0.151421	0.615082	0.448173	0.645874	5.98795	2.12507e-09	0.850438	2	0.653627	0	5.98795
rs4660863	100125362_TGI_at	MMACHC	C_T	-3.27776	-3.77246	-4.66636	0.0805733	0.0821056	0.0843128	-0.2641	-0.30974	-0.393434	-6.72317	1.77809e-11	1.25545	2	0.533806	0	-6.72317
rs28644307	100125367_TGI_at	FAM20C	A_G	2.50707	1.51212	3.22629	0.0727209	0.077423	0.0838693	0.182317	0.117073	0.270587	4.09356	4.24803e-05	1.81225	2	0.404086	0	4.09356
rs247294	100125372_TGI_at	P4HA2	C_T	-4.89209	-3.00577	-0.677445	0.0825995	0.0850619	0.0957675	-0.404084	-0.255676	-0.0648772	-5.26618	1.39293e-07	7.19523	2	0.0273889	0.141202	-2.56664
rs10917283	100125373_TGI_at	NA	A_G	-0.636283	-1.96602	-4.7527	0.0683539	0.0732183	0.0710836	-0.0434924	-0.143949	-0.337839	-4.17103	3.03227e-05	9.12424	2	0.0104399	0.133734	-1.99675
rs3738319	100125383_TGI_at	NA	C_T	-3.45128	-1.71245	-1.82332	0.0890165	0.0955415	0.0934476	-0.307221	-0.16361	-0.170385	-4.10662	4.01488e-05	1.58824	2	0.451978	0	-4.10662
rs17840186	100125386_TGI_at	BRD2	A_G	2.34523	2.46091	3.65506	0.146948	0.1495	0.173344	0.344627	0.367906	0.633583	4.69553	2.65914e-06	1.88935	2	0.388806	0	4.69553
rs10515168	100125387_TGI_at	RGNEF	C_T	3.90958	4.50942	1.83908	0.130464	0.114841	0.129634	0.510061	0.517866	0.238407	6.03339	1.60559e-09	3.14632	2	0.207388	0.0944762	4.72668
rs11966353	100125391_TGI_at	PDE10A	A_G	4.43639	1.69246	3.84002	0.124578	0.164106	0.142814	0.552676	0.277744	0.548409	6.0283	1.65694e-09	2.08692	2	0.352233	0.029796	5.78869
rs1055967	100125394_TGI_at	TMED4	A_G	4.49525	2.55222	3.37155	0.22188	0.254936	0.202418	0.997406	0.650653	0.682462	6.03283	1.61113e-09	1.44966	2	0.484407	0	6.03283
rs11112247	100125397_TGI_at	C12orf45	G_A	3.55364	1.31705	2.17163	0.111182	0.126625	0.137824	0.395099	0.166771	0.299303	4.21132	2.53888e-05	1.8365	2	0.399218	0	4.21132
rs28460675	100125398_TGI_at	NA	G_T	4.46889	4.08144	2.97964	0.101312	0.0949128	0.121027	0.45275	0.387381	0.360617	6.71048	1.9398e-11	0.390684	2	0.822553	0	6.71048
rs10282181	100125399_TGI_at	INTS1	A_G	-2.42704	-2.67799	-3.39912	0.0690343	0.0692745	0.0743268	-0.167549	-0.185517	-0.252646	-4.85284	1.21703e-06	0.766213	2	0.68174	0	-4.85284
rs900971	100125401_TGI_at	SLC14A1	C_T	4.07829	4.5231	3.2203	0.136576	0.173945	0.140441	0.556995	0.786769	0.452262	6.57255	4.94609e-11	2.26308	2	0.322537	0.0541341	6.32643
rs11202389	100125402_TGI_at	LOC728190	A_T	2.7133	0.740019	4.60634	0.0859358	0.0943874	0.0976872	0.23317	0.0698485	0.449981	4.55798	5.16475e-06	7.86533	2	0.0195914	0.158484	2.35409
rs4451901	100125403_TGI_at	MEGF11	C_G	-2.09572	-2.44755	-2.70021	0.0779037	0.079318	0.0837561	-0.163264	-0.194135	-0.226159	-4.15013	3.32286e-05	0.302637	2	0.859574	0	-4.15013
rs11257159	100125404_TGI_at	USP6NL	G_T	3.83654	3.14103	4.49064	0.104013	0.099427	0.0994066	0.39905	0.312303	0.446399	6.61481	3.72031e-11	0.93425	2	0.626802	0	6.61481
rs4286194	100125406_TGI_at	CCDC102B	G_A	4.2834	3.47041	2.61675	0.0715621	0.0749982	0.0783752	0.306529	0.260275	0.205088	6.05817	1.37681e-09	0.91356	2	0.63332	0	6.05817
rs2128219	100125409_TGI_at	LOC401445	A_C	3.66256	1.41881	2.31057	0.069232	0.0741222	0.0778222	0.253567	0.105166	0.179813	4.35495	1.33099e-05	2.14327	2	0.342448	0.0197106	4.1609
rs1062748	100125410_TGI_at	MTERFD2	A_G	-5.82579	-2.57178	-5.08696	0.0771121	0.0851125	0.0922791	-0.449239	-0.218891	-0.469421	-7.81476	5.55112e-15	5.32826	2	0.0696601	0.109151	-4.75104
rs7149414	100125412_TGI_at	G2E3	A_G	5.46982	2.09512	1.58283	0.127223	0.170322	0.179474	0.695885	0.356845	0.284076	5.94484	2.76719e-09	4.52286	2	0.104201	0.177131	3.42509
rs226005	100125425_TGI_at	IGSF6	G_A	-3.50544	-3.43163	-1.73449	0.0730444	0.0816361	0.0833564	-0.256053	-0.280145	-0.144581	-5.07839	3.80644e-07	1.55461	2	0.459644	0	-5.07839
rs214684	100125434_TGI_at	SLC38A4	C_T	-3.37993	-2.37411	-1.42012	0.0807334	0.0851814	0.0875551	-0.272873	-0.20223	-0.124339	-4.22498	2.38966e-05	1.55601	2	0.459322	0	-4.22498
rs7435720	100125436_TGI_at	SLC10A7	A_G	4.08793	1.4978	4.86328	0.0694254	0.0704072	0.0720135	0.283806	0.105456	0.350222	6.00469	1.91695e-09	6.37545	2	0.0412656	0.104435	3.38135
rs3744073	100125440_TGI_at	NA	A_C	2.52264	3.08327	2.10904	0.141232	0.130812	0.162533	0.356278	0.403327	0.342787	4.50458	6.65032e-06	0.102021	2	0.950268	0	4.50458
rs7675845	100125442_TGI_at	MAPK10	A_G	-5.65881	-3.66969	-4.28163	0.0681922	0.0753024	0.0716845	-0.385887	-0.276337	-0.306927	-7.94642	1.9984e-15	1.27673	2	0.528155	0	-7.94642
rs1126432	100125447_TGI_at	TGM1	A_C	-4.28392	-1.95264	-4.17408	0.0853023	0.0954287	0.0932135	-0.365429	-0.186338	-0.38908	-6.10587	1.02244e-09	2.79402	2	0.247335	0.057475	-5.10027
rs13373927	100125451_TGI_at	USP1	C_T	1.59749	2.33146	3.40605	0.0670111	0.0732999	0.0772984	0.107049	0.170896	0.263282	4.05856	4.93769e-05	2.33358	2	0.311364	0.0295753	3.86388
rs4819179	100125452_TGI_at	COL6A1	C_T	3.19435	4.06768	3.34581	0.0757403	0.0754358	0.0880304	0.241941	0.306848	0.294533	6.10228	1.04566e-09	0.406418	2	0.816108	0	6.10228
rs13052027	100125453_TGI_at	KRTAP6-1	T_C	1.63627	2.90527	2.83115	0.304577	0.319663	0.353739	0.498372	0.928708	1.00149	4.13621	3.53093e-05	1.46219	2	0.481381	0	4.13621
rs2047681	100125456_TGI_at	MSH6	G_A	-5.71626	-4.15776	-3.84569	0.0836379	0.0935721	0.0972696	-0.478097	-0.38905	-0.374069	-8.03798	8.88178e-16	0.81485	2	0.665361	0	-8.03798
rs11233404	100125459_TGI_at	LOC100506233	C_G	7.7346	4.39142	3.59651	0.0762583	0.0936037	0.091849	0.589828	0.411053	0.330336	9.48527	0	5.16015	2	0.0757683	0.109278	5.58849
rs7823125	100125475_TGI_at	ADAM32	A_G	3.25817	3.56227	7.6305	0.070694	0.0715401	0.0718993	0.230333	0.254845	0.548627	8.30473	0	12.2376	2	0.00220108	0.161487	3.37803
rs9988732	100125476_TGI_at	KIAA1462	A_G	2.27905	3.67556	1.95956	0.0681523	0.0700073	0.0792591	0.155323	0.257316	0.155313	4.61198	3.98854e-06	1.37406	2	0.503067	0	4.61198
rs10980968	100125477_TGI_at	DNAJC25	A_G	3.84824	1.63647	3.13407	0.157802	0.154444	0.174158	0.60726	0.252742	0.545823	4.89006	1.00805e-06	2.91453	2	0.232873	0.109473	4.10616
rs7807337	100125481_TGI_at	MKLN1	A_G	-3.53495	-2.69959	-1.89716	0.0704826	0.0777872	0.0783105	-0.249152	-0.209993	-0.148567	-4.77436	1.80282e-06	0.915348	2	0.632754	0	-4.77436
rs16985284	100125483_TGI_at	NA	A_C	-3.30464	-2.48589	-1.40455	0.091548	0.102922	0.113926	-0.302533	-0.255854	-0.160014	-4.32263	1.54184e-05	0.956362	2	0.61991	0	-4.32263
rs575660	100125485_TGI_at	NA	C_T	-5.98017	-2.45101	-5.78393	0.0758685	0.0842463	0.0774807	-0.453706	-0.206489	-0.448143	-8.41805	0	5.95897	2	0.0508191	0.111305	-4.72903
rs17221323	100125487_TGI_at	NA	C_T	1.92374	2.94511	2.30371	0.0944838	0.0954249	0.0951794	0.181763	0.281037	0.219266	4.13532	3.54453e-05	0.556513	2	0.757103	0	4.13532
rs1264344	100125489_TGI_at	SFTA2	A_G	6.59682	3.96693	5.39192	0.06748	0.0721906	0.0722616	0.445153	0.286375	0.389629	9.29383	0	2.62652	2	0.268942	0.0395203	8.05577
rs6770144	100125491_TGI_at	CD96	A_G	2.46196	3.54474	2.52558	0.0901371	0.0926247	0.0984286	0.221914	0.32833	0.248589	4.92212	8.56097e-07	0.723344	2	0.696511	0	4.92212
rs1835	100125492_TGI_at	VTA1	T_A	2.26828	2.7359	2.26798	0.114804	0.133247	0.138487	0.260407	0.36455	0.314087	4.11816	3.81906e-05	0.353843	2	0.837846	0	4.11816
rs4801266	100125493_TGI_at	ZNF132	A_C	5.25709	3.96034	5.26895	0.0654488	0.0707969	0.0718571	0.34407	0.28038	0.378612	8.36734	0	0.982601	2	0.61183	0	8.36734
rs9310456	100125498_TGI_at	COLQ	C_G	-2.22869	-3.26848	-2.72169	0.139945	0.161591	0.17807	-0.311895	-0.528157	-0.484653	-4.56233	5.05891e-06	1.17292	2	0.556292	0	-4.56233
rs7540252	100125499_TGI_at	CAPN9	C_T	-8.47105	-6.19145	-7.74081	0.0641817	0.0723997	0.076759	-0.543686	-0.448259	-0.594177	-12.9181	0	2.01605	2	0.364938	0.00635531	-12.9079
rs759818	100125503_TGI_at	LILRA5	C_T	-4.86681	-2.81744	-6.5119	0.0641364	0.0735382	0.0725067	-0.31214	-0.207189	-0.472156	-8.17836	2.22045e-16	6.71045	2	0.0349016	0.107343	-4.46509
rs10908449	100125508_TGI_at	SHC1	C_T	-4.24671	-2.39913	-4.50116	0.152973	0.19731	0.233567	-0.649631	-0.473371	-1.05132	-6.12948	8.81685e-10	3.66305	2	0.160169	0.175133	-4.66477
rs592190	100125519_TGI_at	VPS11	G_A	5.90608	3.36827	4.66145	0.0663536	0.0778579	0.0723273	0.39189	0.262246	0.33715	8.20962	2.22045e-16	1.60611	2	0.447958	0	8.20962
rs4970924	100125530_TGI_at	CTSS	A_G	-2.75643	-2.60405	-2.02624	0.0676438	0.0761113	0.0757665	-0.186456	-0.198198	-0.153521	-4.27682	1.89585e-05	0.188402	2	0.9101	0	-4.27682
rs3806351	100125535_TGI_at	NA	A_G	1.77753	3.0838	3.61916	0.0749231	0.0751159	0.0829744	0.133178	0.231642	0.300297	4.78516	1.70847e-06	2.29733	2	0.317061	0.0299103	4.53005
rs11670607	100125536_TGI_at	ZNF528	A_G	6.45135	7.19697	3.57866	0.114197	0.124626	0.143303	0.736727	0.896929	0.512834	10.1701	0	4.09159	2	0.129277	0.129649	6.92655
rs206827	100125540_TGI_at	SRD5A2	T_C	3.85593	2.79935	2.8946	0.068635	0.0747095	0.0801375	0.264652	0.209138	0.231966	5.56074	2.68628e-08	0.305325	2	0.858419	0	5.56074
rs6995240	100125544_TGI_at	C8orf34	A_G	-3.69774	-1.72306	-1.45258	0.0680814	0.0696697	0.0718621	-0.251748	-0.120045	-0.104385	-4.03215	5.52698e-05	2.74287	2	0.253743	0.0425726	-3.40074
rs4767902	100125545_TGI_at	TRIAP1	C_T	-3.42534	-1.24211	-7.02852	0.0754038	0.0760231	0.0739053	-0.258284	-0.094429	-0.519445	-6.84883	7.44582e-12	16.4206	2	0.000271843	0.201673	-2.34383
rs337799	100125547_TGI_at	ZNF780A	C_T	-5.43896	-3.4385	-5.53677	0.11936	0.131439	0.133438	-0.649194	-0.451953	-0.738814	-8.34056	0	2.48177	2	0.289129	0.0627917	-7.4748
rs4801867	100125550_TGI_at	SIGLEC8	A_C	2.08442	1.94514	3.05489	0.105353	0.110679	0.110828	0.2196	0.215286	0.338566	4.06846	4.73241e-05	0.809647	2	0.667094	0	4.06846
rs467508	100125554_TGI_at	WDR46	C_T	4.77371	0.719652	3.10805	0.0941401	0.111306	0.0996557	0.449398	0.0801013	0.309735	5.30668	1.11639e-07	6.4311	2	0.0401332	0.150985	2.72534
rs2771079	100125557_TGI_at	NA	A_G	-7.36924	-2.99463	-3.62703	0.0676647	0.0742627	0.0743211	-0.498637	-0.222389	-0.269565	-8.34356	0	8.90223	2	0.0116656	0.133792	-3.78954
rs7922341	100125560_TGI_at	DCLRE1C	A_C	5.03516	4.20902	2.36307	0.0908413	0.0914388	0.107374	0.4574	0.384867	0.253732	6.90034	5.18785e-12	2.1087	2	0.348419	0.0224308	6.62938
rs13401462	100125567_TGI_at	LRPPRC	C_T	-4.43343	-2.00855	-4.11074	0.06766	0.0716435	0.0746941	-0.299966	-0.143899	-0.307048	-6.1085	1.0057e-09	3.32152	2	0.189994	0.0579377	-4.72492
rs876493	100125568_TGI_at	PNMT	C_T	-5.67858	-0.8158	-1.27817	0.0641799	0.0764642	0.0744487	-0.36445	-0.0623795	-0.095158	-5.03263	4.8379e-07	11.7772	2	0.0027708	0.158125	-1.76968
rs3768990	100125574_TGI_at	NA	T_C	-8.00736	-4.45885	-7.20709	0.0635393	0.0708	0.0739848	-0.508782	-0.315687	-0.533215	-11.4226	0	5.70589	2	0.0576741	0.0943498	-6.70095
rs4713346	100125579_TGI_at	NRM	A_G	-3.79379	NaN	-2.89975	0.25323	NaN	0.31164	-0.960699	NaN	-0.90368	-4.7637	1.90076e-06	0.020163	1	0.887083	0	-4.7637
rs2483766	100125580_TGI_at	MBOAT1	C_T	-4.05564	-1.37717	-3.17777	0.0830311	0.093597	0.0991836	-0.336744	-0.128899	-0.315183	-5.07072	3.96306e-07	3.11708	2	0.210443	0.0685382	-3.98234
rs7410305	100125586_TGI_at	PPP6R2	A_G	-5.26202	-5.09478	-6.16128	0.0818681	0.0800851	0.0855644	-0.430792	-0.408016	-0.527186	-9.47945	0	1.14074	2	0.565316	0	-9.47945
rs793717	100125587_TGI_at	ALDH5A1	A_C	-6.12939	-4.95866	-4.01067	0.0770756	0.0723791	0.0804175	-0.472426	-0.358903	-0.322529	-8.72565	0	2.02009	2	0.364202	0.00767336	-8.68651
rs206922	100125591_TGI_at	NA	C_T	-4.65204	-3.60099	-1.05902	0.108364	0.110414	0.114119	-0.504115	-0.3976	-0.120854	-5.48187	4.20863e-08	6.23909	2	0.0441773	0.161513	-3.03239
rs7073334	100125594_TGI_at	PPA1	C_T	-7.28832	-2.75897	-3.807	0.0839269	0.0856488	0.0936003	-0.611687	-0.236302	-0.356336	-8.11066	4.44089e-16	10.2131	2	0.006057	0.177555	-3.52013
rs1323690	100125595_TGI_at	ELF5	C_T	-7.28798	-4.86109	-6.1418	0.0703954	0.0759414	0.0750766	-0.51304	-0.369158	-0.461105	-10.6422	0	1.95623	2	0.376019	0	-10.6422
rs10494778	100125597_TGI_at	PTPRC	A_G	3.33368	3.07663	0.894745	0.19803	0.241949	0.261698	0.660168	0.744389	0.234153	4.4317	9.34911e-06	2.37133	2	0.305543	0.100205	3.94731
rs7136665	100125598_TGI_at	ZNF605	G_C	-6.86166	-3.46801	-4.78434	0.0871683	0.0852828	0.0883543	-0.598119	-0.295761	-0.422717	-8.68595	0	6.18534	2	0.0453806	0.125748	-4.96533
rs7963212	100125600_TGI_at	ERP27	A_G	9.74456	7.22332	6.00444	0.0640963	0.0731299	0.076926	0.62459	0.52824	0.461898	13.5202	0	2.75338	2	0.252413	0.0436969	11.3384
rs2425043	100125601_TGI_at	MMP24	C_T	4.34203	2.24251	2.27817	0.0842395	0.0856912	0.0949512	0.36577	0.192163	0.216315	5.1956	2.0406e-07	2.41314	2	0.299223	0.0400676	4.68275
rs16829641	100125606_TGI_at	IGSF11	A_C	-3.19868	-2.31521	-2.12354	0.135408	0.127078	0.142979	-0.433126	-0.294211	-0.303623	-4.39603	1.10247e-05	0.666249	2	0.716681	0	-4.39603
rs9323224	100125608_TGI_at	GNG2	C_T	-3.14215	-2.66665	-2.02081	0.070716	0.0703096	0.0802158	-0.222201	-0.187491	-0.162101	-4.57168	4.83836e-06	0.325017	2	0.850009	0	-4.57168
rs303448	100125611_TGI_at	MAP3K8	G_T	4.24693	4.44401	2.65746	0.0694243	0.0729822	0.0819366	0.29484	0.324334	0.217744	6.66055	2.72804e-11	0.983684	2	0.611499	0	6.66055
rs153566	100125612_TGI_at	REEP5	C_T	-4.53985	-4.69473	-3.47051	0.0741107	0.0776092	0.0795821	-0.336451	-0.364355	-0.276191	-7.36027	1.83631e-13	0.65553	2	0.720532	0	-7.36027
rs17259572	100125616_TGI_at	TBCK	G_A	9.05779	3.18409	4.39691	0.0834807	0.0902183	0.0966922	0.756151	0.287263	0.425147	9.9557	0	15.5562	2	0.000418799	0.234236	3.3923
rs10923723	100125617_TGI_at	TBX15	A_G	-3.55779	-2.63949	-2.61578	0.0698943	0.074346	0.0771727	-0.248669	-0.196236	-0.201867	-5.13002	2.89707e-07	0.321698	2	0.851421	0	-5.13002
rs16957483	100125622_TGI_at	A2LD1	G_A	-4.26637	-1.23244	-4.06552	0.0888661	0.0916177	0.101691	-0.379135	-0.112913	-0.413426	-5.4297	5.64489e-08	6.20209	2	0.045002	0.136089	-3.13909
rs6882088	100125623_TGI_at	HMP19	A_G	1.24712	3.91919	3.62036	0.0723459	0.0777855	0.0820887	0.0902241	0.304856	0.297191	4.85779	1.18704e-06	5.29117	2	0.0709638	0.0991683	3.13047
rs6657275	100125626_TGI_at	TGFB2	A_G	6.02817	3.90978	5.3159	0.0703796	0.0776708	0.0814239	0.42426	0.303676	0.432841	8.84142	0	1.74736	2	0.417412	0	8.84142
rs4814181	100125629_TGI_at	NA	T_C	-4.84988	-1.22207	-4.65351	0.0726793	0.0724782	0.0774376	-0.352486	-0.0885736	-0.360357	-6.09655	1.08385e-09	8.88833	2	0.0117469	0.137632	-2.94843
rs1115729	100125630_TGI_at	NA	A_T	-3.1862	-2.28542	-2.41922	0.066772	0.0784808	0.0732003	-0.212749	-0.179362	-0.177088	-4.60359	4.15279e-06	0.163942	2	0.921299	0	-4.60359
rs7258909	100125634_TGI_at	APLP1	G_T	-5.52344	-4.54973	-3.95148	0.143437	0.199438	0.2118	-0.792267	-0.907387	-0.836925	-7.97006	1.55431e-15	0.220099	2	0.89579	0	-7.97006
rs12074147	100125637_TGI_at	PPIE	C_T	-7.13555	-7.21013	-7.95023	0.0668568	0.0693387	0.0711431	-0.47706	-0.499941	-0.565604	-12.828	0	0.870966	2	0.646952	0	-12.828
rs12670182	100125638_TGI_at	PTPRN2	T_C	2.64378	3.35677	2.33428	0.135432	0.13565	0.13898	0.358051	0.455345	0.324419	4.82286	1.41517e-06	0.494713	2	0.780862	0	4.82286
rs10890384	100125644_TGI_at	C1orf190	C_T	5.84425	3.91574	4.99215	0.100384	0.099216	0.101877	0.586669	0.388504	0.508584	8.50019	0	2.00324	2	0.367284	0.00404419	8.50235
rs6960667	100125649_TGI_at	NA	A_G	-3.64558	-0.350029	-3.50531	0.147718	0.158741	0.178049	-0.538516	-0.0555641	-0.624117	-4.26605	1.98968e-05	7.17119	2	0.0277201	0.258879	-2.28748
rs42921	100125657_TGI_at	DNAL1	G_A	3.15739	1.97235	2.55228	0.0821497	0.0918199	0.0976692	0.259378	0.181101	0.249279	4.47059	7.80023e-06	0.44958	2	0.798684	0	4.47059
rs11746705	100125659_TGI_at	LOC644100	C_T	-3.41853	-0.625129	-2.86846	0.0820226	0.0991378	0.0987799	-0.280397	-0.0619739	-0.283346	-4.17727	2.95024e-05	3.49324	2	0.174362	0.0803731	-3.01637
rs2298735	100125669_TGI_at	MAPKSP1	G_T	5.09925	3.88557	5.19897	0.0691176	0.0758653	0.0792433	0.352448	0.29478	0.411983	8.15436	4.44089e-16	1.14171	2	0.565041	0	8.15436
rs773141	100125670_TGI_at	C9orf95	A_G	-5.96678	-3.87754	-4.55093	0.0670875	0.0722276	0.0747917	-0.400297	-0.280066	-0.340371	-8.38905	0	1.4898	2	0.474781	0	-8.38905
rs17460427	100125672_TGI_at	DTHD1	C_G	3.04474	2.59817	2.40861	0.105668	0.0995871	0.114313	0.321732	0.258744	0.275337	4.63676	3.53909e-06	0.197459	2	0.905988	0	4.63676
rs2836998	100125673_TGI_at	WRB	C_T	4.62728	3.55606	6.45036	0.0725172	0.0753492	0.0784893	0.335557	0.267946	0.506284	8.34875	0	5.06398	2	0.0795008	0.0933405	5.31281
rs2253588	100125674_TGI_at	ZBTB12	C_G	4.21132	1.23296	1.31923	0.0752269	0.0846818	0.0902356	0.316805	0.104409	0.119042	4.20442	2.61756e-05	4.47427	2	0.106764	0.0925	2.58974
rs1177293	100125676_TGI_at	NA	T_C	5.08234	4.25908	5.92045	0.0653111	0.0719398	0.0731103	0.331933	0.306397	0.432845	8.75052	0	1.71482	2	0.42426	0	8.75052
rs11239526	100125677_TGI_at	ANUBL1	T_C	-6.23647	-3.32695	-5.49009	0.16189	0.196864	0.18205	-1.00962	-0.654955	-0.999471	-8.88881	0	2.29857	2	0.316863	0.0694394	-8.18438
rs12255825	100125680_TGI_at	NA	C_A	-2.51474	-3.8859	-5.31664	0.0818282	0.0978537	0.0816237	-0.205777	-0.38025	-0.433964	-6.68973	2.23579e-11	4.17752	2	0.12384	0.0905005	-4.66559
rs9847006	100125684_TGI_at	NA	C_T	-6.51413	-2.72618	-5.16318	0.0817665	0.0917333	0.0965324	-0.532638	-0.250082	-0.498414	-8.45404	0	5.92012	2	0.0518158	0.125741	-4.80495
rs3740537	100125692_TGI_at	FAM53B	C_T	-5.77329	-4.52798	-4.14108	0.125302	0.151169	0.167945	-0.723402	-0.684493	-0.695474	-8.38232	0	0.043161	2	0.978651	0	-8.38232
rs8126958	100125696_TGI_at	NA	C_T	-3.56653	-4.35316	-3.12209	0.0881098	0.0997417	0.0962744	-0.314246	-0.434192	-0.300577	-6.30155	2.9469e-10	1.13425	2	0.567153	0	-6.30155
rs8033658	100125698_TGI_at	DAPK2	C_T	6.86156	3.82002	6.45233	0.0710394	0.0779613	0.0780294	0.487442	0.297814	0.503471	9.97781	0	4.40972	2	0.110266	0.0829944	6.65153
rs10851072	100125699_TGI_at	RNF113B	A_G	2.73442	1.70157	2.5051	0.0696583	0.0769127	0.0761845	0.190475	0.130872	0.19085	4.04173	5.30587e-05	0.417481	2	0.811606	0	4.04173
rs2912054	100125700_TGI_at	AGPAT5	G_T	-4.39535	-2.11571	-2.05011	0.0738107	0.076671	0.0821306	-0.324424	-0.162213	-0.168377	-5.05585	4.28484e-07	2.95901	2	0.22775	0.053637	-4.07766
rs17054397	100125704_TGI_at	CYFIP2	A_G	-4.19592	-1.26639	-3.19869	0.105374	0.123019	0.107939	-0.44214	-0.155791	-0.345265	-5.22552	1.7367e-07	3.15788	2	0.206193	0.0850805	-4.00048
rs12327781	100125705_TGI_at	ZNF616	C_A	2.58451	1.99459	2.98302	0.220722	0.220741	0.242978	0.570459	0.440287	0.724808	4.30008	1.70736e-05	0.751227	2	0.686868	0	4.30008
rs2118731	100125706_TGI_at	THBS4	C_T	5.13691	4.02485	5.63143	0.0672087	0.0706238	0.0681885	0.345245	0.28425	0.383999	8.57304	0	1.0451	2	0.593006	0	8.57304
rs7635472	100125707_TGI_at	WDR48	C_T	-6.40278	-5.73928	-5.18843	0.0673815	0.0736816	0.0758063	-0.431429	-0.42288	-0.393316	-10.0383	0	0.149802	2	0.927835	0	-10.0383
rs2924146	100125708_TGI_at	SLC6A1	G_C	7.27993	5.3568	5.78333	0.0654771	0.0734502	0.0750463	0.476669	0.393458	0.434018	10.7196	0	0.719336	2	0.697908	0	10.7196
rs6580502	100125715_TGI_at	SPINK1	C_T	4.67163	1.38569	3.05704	0.0656253	0.072618	0.0767547	0.306577	0.100626	0.234642	5.41758	6.04125e-08	4.47914	2	0.106504	0.0796334	3.50064
rs7305534	100125721_TGI_at	AQP6	C_T	2.19278	1.22927	3.83387	0.0706869	0.0772135	0.0818615	0.155001	0.094916	0.313847	4.04692	5.18958e-05	4.01173	2	0.134544	0.076678	2.95153
rs9463081	100125725_TGI_at	SUPT3H	A_G	5.38457	4.05242	3.09156	0.0705234	0.0744454	0.0781125	0.379738	0.301684	0.241489	7.34387	2.07612e-13	1.75653	2	0.415503	0	7.34387
rs13013808	100125726_TGI_at	SLC5A7	C_T	-3.52003	-3.56844	-3.52772	0.0773534	0.0804859	0.0837639	-0.272286	-0.287209	-0.295496	-6.11597	9.59715e-10	0.0432895	2	0.978588	0	-6.11597
rs8107122	100125727_TGI_at	LOC147727	C_T	-4.81449	-3.67674	-3.91747	0.151565	0.202096	0.190447	-0.72971	-0.743054	-0.746068	-7.14492	9.00391e-13	0.00540922	2	0.997299	0	-7.14492
rs1983464	100125728_TGI_at	TEX2	C_T	7.03111	2.22588	1.52296	0.0694894	0.0766561	0.0789288	0.488588	0.170627	0.120205	6.65534	2.82647e-11	15.1427	2	0.000514985	0.192064	2.20134
rs7716705	100125729_TGI_at	RICTOR	T_C	1.35647	2.36686	3.643	0.0787597	0.0879475	0.0790217	0.106836	0.20816	0.287876	4.23842	2.25096e-05	2.64447	2	0.266539	0.0464289	3.69431
rs2688634	100125730_TGI_at	C3orf15	G_A	-3.13672	-1.39321	-3.09882	0.0787366	0.0849634	0.0888845	-0.246974	-0.118372	-0.275437	-4.40981	1.0346e-05	1.9199	2	0.382913	0	-4.40981
rs3746793	100125732_TGI_at	TBC1D20	A_T	-5.54398	-5.27812	-4.56217	0.070435	0.0758215	0.0821411	-0.390491	-0.400195	-0.374741	-8.89923	0	0.0523459	2	0.974167	0	-8.89923
rs742006	100125736_TGI_at	MAEL	G_C	-4.50984	-4.31627	-5.81004	0.0679146	0.0758106	0.0711724	-0.306284	-0.327219	-0.413514	-8.43436	0	1.29962	2	0.522144	0	-8.43436
rs11914181	100125739_TGI_at	TMEM184B	C_T	-4.1799	-2.0475	-2.1625	0.0676707	0.0741133	0.074687	-0.282857	-0.151747	-0.161511	-4.97818	6.41865e-07	2.17865	2	0.336443	0.0215463	-4.69638
rs7514408	100125748_TGI_at	NA	C_T	3.16403	1.65655	2.49121	0.0781934	0.0868575	0.0902921	0.247406	0.143884	0.224937	4.27925	1.87522e-05	0.834065	2	0.659	0	4.27925
rs6060979	100125750_TGI_at	COX4I2	C_T	4.28052	1.61719	2.72562	0.0778122	0.0900781	0.0988245	0.333077	0.145674	0.269358	5.15127	2.58733e-07	2.4989	2	0.286662	0.044206	4.49269
rs545833	100125753_TGI_at	DPT	C_T	2.41953	3.32136	3.86964	0.0788176	0.0797141	0.0870102	0.190701	0.264759	0.336699	5.45308	4.9506e-08	1.55346	2	0.459908	0	5.45308
rs2081577	100125757_TGI_at	SENP7	A_G	-1.88275	-1.29768	-3.92872	0.0728437	0.0772411	0.0744994	-0.137147	-0.100234	-0.292688	-4.1302	3.62446e-05	3.69805	2	0.157391	0.0689587	-3.01878
rs928391	100125759_TGI_at	NA	A_G	3.28521	2.18523	2.57397	0.0821337	0.0758454	0.087837	0.269826	0.165739	0.22609	4.57039	4.8682e-06	0.881142	2	0.643669	0	4.57039
rs7797772	100125760_TGI_at	IKZF1	A_G	-3.2441	-3.0658	-2.02942	0.133775	0.119823	0.139131	-0.433982	-0.367354	-0.282355	-4.84337	1.27656e-06	0.618772	2	0.733897	0	-4.84337
rs4147593	100125762_TGI_at	MGST3	A_T	6.00514	3.90942	3.041	0.0669093	0.0707646	0.0759241	0.401799	0.276649	0.230885	7.65301	1.95399e-14	3.19029	2	0.202879	0.0548523	5.9342
rs13172358	100125770_TGI_at	NA	G_C	-5.78384	-4.48193	-4.37679	0.109172	0.106623	0.118476	-0.631436	-0.477879	-0.518547	-8.45524	0	1.07181	2	0.585139	0	-8.45524
rs367201	100125773_TGI_at	CCDC93	C_T	8.98503	4.49167	9.86013	0.0626795	0.0687351	0.0659062	0.563177	0.308736	0.649843	13.6592	0	13.7818	2	0.00101698	0.159528	5.10241
rs6556937	100125775_TGI_at	CAST	C_T	5.08886	5.84051	4.27785	0.0969574	0.101367	0.120338	0.493402	0.592038	0.514786	8.78974	0	0.528631	2	0.767731	0	8.78974
rs6443701	100125776_TGI_at	TTC14	C_T	-3.06786	-1.11451	-3.16733	0.0884052	0.107024	0.0945652	-0.271214	-0.119279	-0.299519	-4.41792	9.96562e-06	1.79311	2	0.407973	0	-4.41792
rs6477918	100125779_TGI_at	HSDL2	C_G	6.54506	4.0899	4.95256	0.0769578	0.0811196	0.0813514	0.503693	0.331771	0.402898	9.0716	0	2.40252	2	0.300815	0.0357932	8.23278
rs2864436	100125780_TGI_at	SSC5D	C_T	-3.46857	-4.04442	-3.38746	0.0755234	0.0810892	0.0948497	-0.261958	-0.327959	-0.321299	-6.2165	5.08377e-10	0.423024	2	0.809359	0	-6.2165
rs4741961	100125781_TGI_at	GLIS3	C_T	3.04333	2.20217	2.35795	0.0898453	0.102999	0.101863	0.273429	0.226821	0.240187	4.43423	9.24015e-06	0.12776	2	0.938118	0	4.43423
rs988263	100125783_TGI_at	LOC400950	C_T	-7.75878	-1.7046	-2.79002	0.0755615	0.10019	0.0963293	-0.586265	-0.170784	-0.26876	-8.006	1.11022e-15	13.1172	2	0.00141785	0.212568	-2.60927
rs1422074	100125804_TGI_at	TRIM36	A_G	3.27297	1.74377	4.90577	0.0822511	0.0860109	0.0803903	0.269206	0.149983	0.394376	5.84177	5.16503e-09	4.32156	2	0.115235	0.0892627	3.89287
rs17669281	100125810_TGI_at	RASL10B	G_A	-5.94869	-1.89708	-5.66179	0.128177	0.115301	0.127493	-0.762484	-0.218736	-0.721841	-7.44002	1.00586e-13	12.809	2	0.00165407	0.287168	-3.12426
rs1530028	100125816_TGI_at	LONRF2	G_T	-4.06355	-1.18001	-3.27678	0.0654071	0.072625	0.073499	-0.265785	-0.085698	-0.24084	-5.03801	4.70407e-07	3.79475	2	0.149961	0.0667126	-3.56747
rs2252124	100125818_TGI_at	CD300E	A_G	4.53124	0.352962	1.57136	0.105363	0.117428	0.124343	0.477423	0.0414474	0.195388	4.04071	5.32901e-05	7.99141	2	0.0183945	0.199837	1.82028
rs4749799	100125819_TGI_at	ASB13	C_G	-5.24186	-2.47036	-1.78453	0.0729327	0.0802514	0.0821327	-0.382303	-0.19825	-0.146568	-5.72471	1.03612e-08	5.28789	2	0.0710804	0.100451	-3.34776
rs12567940	100125820_TGI_at	NA	A_C	7.48473	4.08746	3.96761	0.141076	0.189297	0.219613	1.05592	0.773744	0.871336	9.36824	0	1.54367	2	0.462164	0	9.36824
rs10414250	100125825_TGI_at	ZNF266	A_G	20.9362	14.0972	14.1789	0.0488674	0.0635516	0.0622733	1.0231	0.895901	0.882968	28.903	0	4.12076	2	0.127406	0.0596412	19.6147
rs10791993	100125829_TGI_at	MTL5	C_T	-4.5261	-2.52276	-3.70341	0.0706447	0.078927	0.078287	-0.319745	-0.199114	-0.289929	-6.29885	2.99868e-10	1.36081	2	0.506412	0	-6.29885
rs1359313	100125832_TGI_at	C13orf30	A_G	4.66385	1.59521	3.26998	0.0708147	0.0738407	0.0783724	0.330269	0.117791	0.256276	5.55225	2.82008e-08	4.40148	2	0.110721	0.081391	3.70299
rs17137937	100125837_TGI_at	TICAM2	T_C	-5.14566	-5.37475	-4.85646	0.124852	0.125603	0.13133	-0.642444	-0.675085	-0.637797	-8.88281	0	0.0513308	2	0.974661	0	-8.88281
rs4802817	100125840_TGI_at	NA	T_C	-3.99956	-1.38976	-4.42125	0.0828798	0.0915411	0.0950266	-0.331482	-0.12722	-0.420136	-5.66724	1.45119e-08	5.28523	2	0.0711751	0.114937	-3.47636
rs2516483	100125842_TGI_at	NCR3	C_G	7.96199	4.50824	3.47338	0.0851699	0.0937487	0.0956593	0.678122	0.422642	0.332261	9.49919	0	8.11111	2	0.0173259	0.159803	4.52638
rs4823044	100125846_TGI_at	THOC5	C_T	4.30183	5.69897	6.10663	0.0683008	0.0723142	0.07244	0.293819	0.412117	0.442364	9.21221	0	2.5302	2	0.282211	0.036553	8.24571
rs17806393	100125848_TGI_at	TMEM30B	A_T	10.2575	5.34151	8.91145	0.129756	0.145216	0.144612	1.33097	0.775674	1.28871	14.3513	0	9.50896	2	0.00861301	0.270675	6.45187
rs3935248	100125849_TGI_at	ALS2CL	A_G	5.16714	2.07371	4.31692	0.0809629	0.0895007	0.085153	0.418346	0.185598	0.367599	6.82736	8.64908e-12	3.98781	2	0.136163	0.0848743	4.7221
rs11248054	100125851_TGI_at	ZNF718	A_G	-5.35403	-3.49748	-6.24937	0.105995	0.112649	0.110223	-0.567502	-0.393986	-0.688827	-8.75937	0	3.52983	2	0.171201	0.0958456	-6.56314
rs11665711	100125860_TGI_at	AKT2	A_G	0.72485	2.99471	3.66509	0.0730228	0.0737738	0.0747061	0.0529306	0.220931	0.273804	4.22478	2.39174e-05	4.91209	2	0.0857737	0.0890894	2.72268
rs3745758	100125861_TGI_at	SEPW1	C_T	5.76198	4.6386	6.69432	0.0675864	0.0720329	0.0747246	0.389432	0.334132	0.500231	9.80036	0	2.64515	2	0.266449	0.0405457	8.56423
rs6093789	100125871_TGI_at	C20orf132	A_G	4.46373	6.18957	5.29407	0.0809474	0.0860729	0.0891705	0.361327	0.532754	0.472075	9.11535	0	2.18523	2	0.335339	0.0259684	8.7764
rs10199	100125876_TGI_at	C8orf4	A_G	-2.49959	-2.21548	-3.97963	0.0684607	0.0707399	0.07664	-0.171124	-0.156723	-0.304999	-4.88801	1.01861e-06	2.41303	2	0.299238	0.0326564	-4.52947
rs10104063	100125881_TGI_at	TUSC3	A_G	-3.39507	-2.44174	-4.19973	0.0895411	0.0997494	0.0951347	-0.303998	-0.243562	-0.39954	-5.82189	5.81872e-09	1.31583	2	0.517931	0	-5.82189
rs37631	100125887_TGI_at	GTF2IRD1	G_T	-3.12263	-1.60236	-2.24906	0.0827028	0.0896022	0.0936959	-0.25825	-0.143575	-0.210728	-4.0855	4.3982e-05	0.88665	2	0.641899	0	-4.0855
rs1047743	100125888_TGI_at	UNC13D	G_C	-7.00915	-1.99971	-5.04461	0.0670018	0.0792593	0.0769056	-0.469625	-0.158496	-0.387959	-8.49189	0	9.25713	2	0.00976879	0.141374	-3.70799
rs6586770	100125890_TGI_at	PSD3	C_G	-5.28933	-1.6201	-1.57259	0.0694839	0.073514	0.0826805	-0.367523	-0.1191	-0.130022	-5.17786	2.24443e-07	7.57277	2	0.0226775	0.125214	-2.47482
rs710709	100125891_TGI_at	RAB3IP	A_G	6.68573	4.72067	4.89122	0.122764	0.150629	0.135667	0.820769	0.711068	0.663578	9.5147	0	0.787034	2	0.67468	0	9.5147
rs6744562	100125895_TGI_at	TMEM178	C_T	-4.69034	-0.785677	-4.28129	0.187817	0.431508	0.342336	-0.880926	-0.339026	-1.46564	-5.77357	7.76109e-09	4.39213	2	0.11124	0.338914	-3.52064
rs11668314	100125897_TGI_at	LOC100128398	A_G	-4.82994	-4.41567	-5.65403	0.067746	0.0711947	0.0718444	-0.327209	-0.314373	-0.40621	-8.57558	0	0.973718	2	0.614554	0	-8.57558
rs6427895	100125899_TGI_at	NA	C_G	-2.42428	-2.53757	-3.09968	0.0694682	0.0804073	0.0764369	-0.168411	-0.204039	-0.23693	-4.59662	4.29406e-06	0.44243	2	0.801544	0	-4.59662
rs3751837	100125900_TGI_at	NLRC3	C_T	-5.81792	-4.33392	-5.65478	0.0812125	0.0856908	0.0915632	-0.472488	-0.371377	-0.51777	-9.09128	0	1.46481	2	0.480751	0	-9.09128
rs1926707	100125902_TGI_at	HELLS	A_G	-2.05265	-3.16687	-1.88732	0.0685005	0.0699296	0.0745073	-0.140608	-0.221458	-0.140619	-4.11912	3.80317e-05	0.879311	2	0.644258	0	-4.11912
rs2220135	100125906_TGI_at	SLC2A12	C_T	5.5304	4.06946	4.89444	0.0845602	0.0785185	0.0793094	0.467652	0.319528	0.388175	8.29177	2.22045e-16	1.64773	2	0.438732	0	8.29177
rs4092051	100125907_TGI_at	LOC401321	A_T	-2.84984	-2.43138	-3.36865	0.0970948	0.0924228	0.107683	-0.276705	-0.224715	-0.362747	-4.87513	1.08737e-06	0.949131	2	0.622155	0	-4.87513
rs7530308	100125908_TGI_at	NA	C_T	-6.0411	-2.98562	-5.32826	0.108902	0.125524	0.121994	-0.65789	-0.374768	-0.650014	-8.44765	0	3.49985	2	0.173787	0.102712	-6.26277
rs4736717	100125911_TGI_at	NA	A_G	3.11475	3.26892	0.217385	0.0721737	0.0742459	0.086158	0.224803	0.242704	0.0187294	4.11553	3.8629e-05	4.59622	2	0.100449	0.0880237	2.49541
rs2774279	100125913_TGI_at	TSTD1	C_T	5.57819	1.33279	0.192819	0.0704296	0.0783467	0.0805529	0.39287	0.10442	0.0155322	4.54782	5.42047e-06	14.1812	2	0.000832884	0.188372	1.47816
rs901291	100125922_TGI_at	NA	T_C	-3.27093	-2.57178	-1.21198	0.0715843	0.0790357	0.0817382	-0.234147	-0.203263	-0.0990654	-4.19637	2.71222e-05	1.62984	2	0.442675	0	-4.19637
rs10082695	100125923_TGI_at	NA	T_C	-3.7997	-0.786319	-2.24028	0.149062	0.176574	0.161324	-0.566392	-0.138843	-0.361411	-4.19415	2.73895e-05	3.4421	2	0.178878	0.137499	-3.01432
rs206956	100125927_TGI_at	GATC	C_T	-3.52956	-3.14132	-3.35329	0.070903	0.0765608	0.0781438	-0.250257	-0.240502	-0.262039	-5.78335	7.32294e-09	0.0388337	2	0.98077	0	-5.78335
rs17004606	100125929_TGI_at	PDXK	C_T	4.23301	3.25575	3.15195	0.106161	0.107299	0.10072	0.44938	0.349338	0.317464	6.11263	9.80001e-10	0.868241	2	0.647834	0	6.11263
rs1325309	100125930_TGI_at	CACNA1S	T_A	-4.0415	-3.49261	-2.27647	0.0693317	0.0714046	0.074927	-0.280204	-0.249388	-0.170569	-5.73319	9.85613e-09	1.2042	2	0.547662	0	-5.73319
rs1942262	100125935_TGI_at	TCF4	C_T	-4.02924	-3.26833	-4.43353	0.0681493	0.0804513	0.0768687	-0.27459	-0.262941	-0.3408	-6.75116	1.46663e-11	0.598752	2	0.741281	0	-6.75116
rs10165504	100125937_TGI_at	NA	T_C	3.44091	3.09953	2.53785	0.0674127	0.0775024	0.0743834	0.231961	0.240221	0.188774	5.25041	1.51763e-07	0.275564	2	0.871289	0	5.25041
rs8081611	100125942_TGI_at	C17orf107	C_T	-4.44882	-4.15487	-4.27603	0.130828	0.120571	0.132814	-0.582028	-0.500955	-0.567916	-7.39487	1.41442e-13	0.242306	2	0.885898	0	-7.39487
rs10087081	100125943_TGI_at	NA	C_T	-3.98914	-3.38587	-3.35701	0.0718587	0.0758273	0.0737488	-0.286654	-0.256742	-0.247576	-6.20882	5.33823e-10	0.158132	2	0.923979	0	-6.20882
rs13019386	100125945_TGI_at	NA	C_G	4.22712	2.45421	3.06165	0.0698749	0.0764475	0.0850035	0.29537	0.187618	0.260251	5.68609	1.29977e-08	1.102	2	0.576373	0	5.68609
rs10988591	100125953_TGI_at	HMCN2	G_T	-3.0929	-3.95118	-0.826715	0.0730534	0.0760088	0.0809599	-0.225947	-0.300325	-0.0669307	-4.67506	2.93867e-06	4.56265	2	0.102149	0.0867114	-3.00091
rs3219175	100125955_TGI_at	RETN	A_G	-6.37887	-5.827	NaN	0.252876	0.290912	NaN	-1.61306	-1.69515	NaN	-8.60222	0	0.0453483	1	0.831365	0	-8.60222
rs3758631	100125958_TGI_at	LOC100507034	A_G	-1.93287	-4.81775	-5.00286	0.0706487	0.0749561	0.0788785	-0.136555	-0.36112	-0.394618	-6.5564	5.51232e-11	7.37376	2	0.02505	0.122533	-3.55688
rs6801859	100125960_TGI_at	FLJ36665	G_T	-2.70725	-1.97251	-3.33906	0.0784773	0.0789376	0.0748938	-0.212458	-0.155705	-0.250075	-4.66554	3.07803e-06	0.757666	2	0.68466	0	-4.66554
rs11709254	100125964_TGI_at	TRANK1	A_G	4.19704	2.67611	1.8625	0.108608	0.115842	0.118342	0.455832	0.310006	0.220412	5.15284	2.56569e-07	2.22171	2	0.329278	0.03802	4.82774
rs911119	100125967_TGI_at	CST3	C_T	3.52143	1.69624	3.68843	0.0807223	0.0907119	0.0901987	0.284258	0.153869	0.332691	5.19117	2.08973e-07	2.10848	2	0.348457	0.020285	5.03459
rs11666449	100125968_TGI_at	YIF1B	C_T	-3.60063	-2.08004	-3.25918	0.0903304	0.109613	0.10794	-0.325246	-0.228	-0.351796	-5.22235	1.76663e-07	0.731628	2	0.693632	0	-5.22235
rs350104	100125969_TGI_at	MARVELD2	C_T	7.01785	4.96047	5.41413	0.0661221	0.0697129	0.0745897	0.464035	0.345809	0.403838	10.1005	0	1.51625	2	0.468543	0	10.1005
rs10187966	100125970_TGI_at	NA	A_C	1.81267	2.48668	2.90482	0.0776193	0.0867399	0.0785632	0.140698	0.215694	0.228212	4.12229	3.7513e-05	0.723374	2	0.6965	0	4.12229
rs12460082	100125972_TGI_at	ZNF682	C_T	2.28113	2.4229	4.10866	0.276851	0.29945	0.222868	0.631532	0.725537	0.915688	5.27294	1.34259e-07	0.69055	2	0.708025	0	5.27294
rs1980615	100125974_TGI_at	TMEM229B	G_T	-3.99094	-2.34357	-4.31898	0.0698812	0.0697437	0.0724537	-0.278891	-0.163449	-0.312926	-6.11271	9.79551e-10	2.46524	2	0.291528	0.0340903	-5.52927
rs218457	100125976_TGI_at	STX16	A_G	8.33205	2.72158	2.39977	0.0690309	0.103696	0.0931868	0.575168	0.282218	0.223627	8.87042	0	11.2392	2	0.0036261	0.188421	3.06145
rs10784771	100125980_TGI_at	YEATS4	A_G	-7.73201	-5.11963	-7.0483	0.0667629	0.0721414	0.0775403	-0.516212	-0.369337	-0.546527	-11.4772	0	3.37599	2	0.18489	0.059733	-8.82687
rs6733972	100125982_TGI_at	ICA1L	C_T	5.50415	4.22618	1.57392	0.0682035	0.0717748	0.0754167	0.375402	0.303333	0.1187	6.73001	1.69649e-11	6.61781	2	0.0365562	0.109006	3.56192
rs7973701	100125985_TGI_at	NUDT4	G_T	14.6695	11.8059	13.0684	0.0778538	0.0803572	0.0813538	1.14207	0.948692	1.06316	22.8716	0	3.00954	2	0.222069	0.0567251	18.615
rs3784562	100125990_TGI_at	STOML1	C_T	-4.20971	-2.0952	-5.41325	0.0687037	0.0780684	0.0729316	-0.289223	-0.163569	-0.394797	-6.88384	5.82578e-12	4.68502	2	0.0960862	0.0847375	-4.40878
rs948517	100125993_TGI_at	XRRA1	C_T	-5.04079	-5.65893	-6.08305	0.0799211	0.0775795	0.07807	-0.402865	-0.439017	-0.474904	-9.70168	0	0.415807	2	0.812286	0	-9.70168
rs11835066	100125995_TGI_at	UBE3B	C_A	-7.8652	-4.65441	-8.45778	0.156269	0.16714	0.141115	-1.22909	-0.777936	-1.19352	-12.3389	0	4.81574	2	0.0900066	0.183304	-7.77077
rs12828318	100125996_TGI_at	ZNF10	G_A	-3.03781	-3.04924	-0.851961	0.089763	0.100244	0.108845	-0.272683	-0.305667	-0.0927315	-4.17787	2.94255e-05	2.38136	2	0.304015	0.0433698	-3.72904
rs4676411	100125997_TGI_at	GPR35	A_C	3.46997	1.75798	4.4026	0.0731728	0.0748144	0.0764777	0.253907	0.131522	0.336701	5.53381	3.1335e-08	3.73717	2	0.154342	0.069721	4.0661
rs1284208	100126002_TGI_at	C18orf19	G_C	4.06848	3.91498	1.54022	0.0660622	0.0704225	0.0732007	0.268773	0.275703	0.112745	5.61579	1.95665e-08	3.30832	2	0.191252	0.0564827	4.28212
rs612578	100126007_TGI_at	ZNF626	A_G	3.77009	6.56498	4.61402	0.0778344	0.0804415	0.0855871	0.293442	0.528097	0.394901	8.58187	0	4.40859	2	0.110328	0.0891334	5.81047
rs2905425	100126012_TGI_at	GATAD2A	C_G	5.77082	3.7801	4.89176	0.0695532	0.0736295	0.0829155	0.401379	0.278327	0.405603	8.31456	0	1.88683	2	0.389296	0	8.31456
rs9866748	100126013_TGI_at	WDR52	G_A	-4.81403	-3.27077	-3.38876	0.0689621	0.0726875	0.0743295	-0.331986	-0.237744	-0.251885	-6.68348	2.33331e-11	1.04128	2	0.594141	0	-6.68348
rs722572	100126017_TGI_at	TNPO2	A_G	4.39642	2.17659	3.43678	0.0671632	0.077579	0.0746634	0.295277	0.168857	0.256601	5.91667	3.28516e-09	1.54725	2	0.461337	0	5.91667
rs12309715	100126020_TGI_at	MLF2	T_G	3.82346	3.37073	1.22024	0.234646	0.200364	0.233167	0.89716	0.67537	0.28452	4.8986	9.65213e-07	3.54075	2	0.170269	0.195048	3.64318
rs13013135	100126021_TGI_at	MCFD2	G_C	2.20341	4.1447	1.74203	0.134046	0.13015	0.178369	0.295358	0.539434	0.310724	4.85087	1.2292e-06	2.00658	2	0.366671	0.0083538	4.79306
rs16988665	100126022_TGI_at	A1BG	A_G	-6.72395	-2.2436	-5.80349	0.137428	0.164511	0.174119	-0.924056	-0.369097	-1.0105	-8.694	0	9.08985	2	0.010621	0.297504	-3.95278
rs6598289	100126023_TGI_at	ADAMTS17	C_G	-3.42374	-3.2134	-3.29934	0.084245	0.0849905	0.0893081	-0.288433	-0.273108	-0.294658	-5.73142	9.95937e-09	0.0329283	2	0.983671	0	-5.73142
rs17734	100126029_TGI_at	RPA1	A_G	5.67	3.8371	6.50411	0.0636554	0.0717016	0.0692188	0.360926	0.275126	0.450207	9.28657	0	3.08976	2	0.213337	0.0502782	7.43734
rs2245368	100126030_TGI_at	FGL2	C_T	5.09457	3.03874	1.9714	0.086814	0.0958508	0.10105	0.44228	0.291266	0.199209	6.07199	1.26337e-09	3.49796	2	0.173951	0.0816946	4.41546
rs167396	100126031_TGI_at	STOM	A_C	1.94029	3.8345	2.40397	0.0837896	0.0892361	0.0994846	0.162576	0.342176	0.239158	4.65275	3.27533e-06	2.15694	2	0.340115	0.0253778	4.52669
rs9838846	100126032_TGI_at	PDCD6IP	T_C	3.17797	2.73686	2.72103	0.0775654	0.0847092	0.0788113	0.2465	0.231837	0.214448	4.98917	6.06384e-07	0.0841371	2	0.958804	0	4.98917
rs17208187	100126045_TGI_at	TMCO6	C_G	3.72206	5.96174	1.13508	0.0823117	0.0808255	0.0911701	0.306369	0.481861	0.103486	6.5428	6.03784e-11	9.65207	2	0.00801826	0.165554	2.7982
rs11628336	100126057_TGI_at	CDH24	A_G	4.8571	3.76051	2.1432	0.068316	0.0766344	0.0794168	0.331818	0.288185	0.170206	6.38911	1.66855e-10	2.45362	2	0.293226	0.0355524	5.65873
rs3769441	100126058_TGI_at	SPATS2L	C_T	-8.72199	-4.20001	-3.74815	0.0726676	0.0802615	0.0941718	-0.633805	-0.337099	-0.35297	-10.1132	0	9.35029	2	0.00932419	0.156929	-4.35771
rs7432837	100126068_TGI_at	DHFRL1	C_T	4.91095	1.302	1.96382	0.0778025	0.0795337	0.0906524	0.382084	0.103553	0.178025	4.84944	1.2381e-06	6.67422	2	0.0355395	0.126047	2.56349
rs6673687	100126070_TGI_at	RAB7L1	A_T	-6.2019	-6.11557	-8.58746	0.0694965	0.0702002	0.0713571	-0.43101	-0.429314	-0.612776	-12.0274	0	4.42793	2	0.109266	0.0775085	-8.11234
rs10799663	100126074_TGI_at	NA	C_T	1.75506	2.83623	3.537	0.0707664	0.0781608	0.074693	0.124199	0.221682	0.264189	4.60901	4.04583e-06	1.96282	2	0.374783	0	4.60901
rs10972788	100126075_TGI_at	NA	A_G	-2.35225	-2.02913	-2.8349	0.161266	0.185201	0.166787	-0.379338	-0.375797	-0.472823	-4.17988	2.91664e-05	0.212073	2	0.899392	0	-4.17988
rs4246171	100126079_TGI_at	REXO4	A_G	-3.44716	-4.23888	-3.03133	0.111269	0.112017	0.133705	-0.383563	-0.474825	-0.405303	-6.21158	5.24549e-10	0.357174	2	0.836451	0	-6.21158
rs7916697	100126082_TGI_at	ATOH7	A_G	2.39497	2.43195	2.98416	0.0780523	0.0812596	0.088214	0.186933	0.197619	0.263244	4.44335	8.8568e-06	0.471726	2	0.789889	0	4.44335
rs16832809	100126086_TGI_at	SDHC	G_A	9.14436	5.62428	5.76966	0.141749	0.133201	0.162606	1.2962	0.749161	0.938183	11.7661	0	8.03644	2	0.017985	0.25242	5.90254
rs6897533	100126090_TGI_at	BTF3	G_T	-6.53322	-4.94674	-3.60564	0.186977	0.252629	0.204058	-1.22156	-1.24969	-0.735759	-8.66557	0	3.83471	2	0.146995	0.203587	-6.23953
rs1061135	100126092_TGI_at	HPS1	C_T	-6.50897	-3.85581	-4.77984	0.0642904	0.0718383	0.0737237	-0.418465	-0.276995	-0.352387	-8.88123	0	2.1547	2	0.340497	0.019424	-8.48815
rs3795974	100126093_TGI_at	LPIN1	A_G	7.20055	4.19394	4.77239	0.0664663	0.0720053	0.0742467	0.478594	0.301985	0.354334	9.48632	0	3.48237	2	0.175313	0.0609825	7.07425
rs7317852	100126095_TGI_at	STOML3	C_T	-4.35681	-3.1645	-2.31111	0.117171	0.133661	0.120618	-0.510491	-0.42297	-0.278762	-5.69448	1.23752e-08	1.924	2	0.382129	0	-5.69448
rs7146049	100126096_TGI_at	NA	A_T	-5.75165	-1.80671	-0.869835	0.134575	0.155057	0.175477	-0.77403	-0.280144	-0.152636	-5.51186	3.55066e-08	9.85858	2	0.00723165	0.305569	-2.08919
rs3760983	100126099_TGI_at	LYPD5	T_C	3.23614	3.84053	3.86848	0.0740727	0.076022	0.0741917	0.23971	0.291965	0.287009	6.3113	2.76702e-10	0.299765	2	0.860809	0	6.3113
rs9469586	100126102_TGI_at	NUDT3	A_G	-1.99243	-2.8977	-2.45811	0.185989	0.224361	0.173504	-0.370569	-0.65013	-0.426492	-4.07409	4.61942e-05	0.986564	2	0.610619	0	-4.07409
rs4075249	100126105_TGI_at	CCDC81	A_G	2.51472	2.96715	1.85063	0.177257	0.173248	0.16319	0.445751	0.514053	0.302005	4.1788	2.93045e-05	0.836412	2	0.658227	0	4.1788
rs153000	100126110_TGI_at	NA	A_G	-4.27807	-1.63621	-4.32062	0.0974404	0.113419	0.108218	-0.416857	-0.185577	-0.467569	-6.05728	1.3844e-09	3.68385	2	0.158512	0.0974109	-4.35087
rs17126143	100126115_TGI_at	BLID	C_A	-3.25189	-1.82336	-2.95498	0.18647	0.237561	0.210028	-0.606381	-0.433159	-0.620628	-4.73972	2.14012e-06	0.427205	2	0.807669	0	-4.73972
rs12122700	100126116_TGI_at	GBP3	C_G	5.27424	4.58511	5.1669	0.0666687	0.0726647	0.0771289	0.351627	0.333176	0.398518	8.63069	0	0.401029	2	0.81831	0	8.63069
rs10512536	100126117_TGI_at	FLJ36644	C_T	2.47618	2.58348	3.28356	0.147254	0.138401	0.134407	0.364628	0.357556	0.441334	4.84218	1.28425e-06	0.230506	2	0.891141	0	4.84218
rs11891502	100126118_TGI_at	SLC1A4	A_G	3.49963	2.45177	0.866462	0.108305	0.111592	0.116535	0.379027	0.273598	0.100973	4.04097	5.32313e-05	3.08392	2	0.213961	0.0825202	3.18182
rs16953662	100126122_TGI_at	NA	C_G	1.75666	2.99791	2.71119	0.176776	0.174063	0.196381	0.310536	0.521825	0.532426	4.27173	1.93966e-05	0.968825	2	0.616059	0	4.27173
rs6443928	100126123_TGI_at	ABCC5	C_T	-4.17745	-1.71592	-2.73549	0.0673368	0.0707136	0.0734463	-0.281296	-0.121339	-0.200911	-5.05136	4.38681e-07	2.68589	2	0.261076	0.0412594	-4.31204
rs28754733	100126124_TGI_at	S100A1	C_T	6.32785	3.68714	3.43848	0.0689881	0.0715262	0.0750467	0.436546	0.263727	0.258047	7.88473	3.10862e-15	4.14381	2	0.125946	0.0743472	5.39133
rs4896618	100126127_TGI_at	AIG1	C_T	-4.2232	-2.0591	-3.27477	0.116132	0.119598	0.113853	-0.490451	-0.246263	-0.372844	-5.55273	2.81246e-08	2.14566	2	0.34204	0.0314406	-5.34269
rs8104024	100126129_TGI_at	TRAPPC6A	A_C	-3.47667	-2.84153	-0.978431	0.116509	0.113722	0.122219	-0.405062	-0.323144	-0.119583	-4.29477	1.74875e-05	3.00388	2	0.222698	0.0831956	-3.44832
rs3205229	100126133_TGI_at	KCNAB2	A_G	-5.1785	-3.16365	-2.99769	0.0647727	0.0728524	0.0735023	-0.335425	-0.230479	-0.220337	-6.70445	2.02169e-11	1.76927	2	0.412865	0	-6.70445
rs12358877	100126137_TGI_at	KIAA1274	T_C	5.89574	5.14354	3.50941	0.0910541	0.1031	0.114711	0.536831	0.5303	0.402568	8.5578	0	0.971377	2	0.615273	0	8.5578
rs3117574	100126143_TGI_at	APOM	A_G	3.96076	3.59328	6.60908	0.132679	0.0966757	0.103842	0.525509	0.347383	0.6863	8.01227	1.11022e-15	5.72541	2	0.0571142	0.149892	4.80437
rs11421	100126149_TGI_at	PCP4L1	C_T	6.14137	3.43899	6.1539	0.0865894	0.0996579	0.0950934	0.531778	0.342722	0.585195	9.21156	0	3.41424	2	0.181387	0.0787348	6.95191
rs2129816	100126156_TGI_at	NA	C_T	2.41284	3.79202	1.84716	0.14695	0.133959	0.15301	0.354566	0.507974	0.282634	4.7789	1.76261e-06	1.32527	2	0.515492	0	4.7789
rs6134928	100126159_TGI_at	TASP1	C_T	-4.21188	-3.37472	-4.10427	0.0890115	0.103054	0.105082	-0.374906	-0.347779	-0.431284	-6.72193	1.79339e-11	0.336205	2	0.845267	0	-6.72193
rs7185774	100126163_TGI_at	BCMO1	T_C	2.32745	3.50128	2.43793	0.0683138	0.0732063	0.0805011	0.158997	0.256316	0.196256	4.72651	2.28411e-06	0.951862	2	0.621306	0	4.72651
rs2267437	100126166_TGI_at	CCDC134	C_G	-2.65355	-2.76801	-3.6747	0.0691514	0.0747345	0.0746479	-0.183497	-0.206866	-0.274309	-5.20341	1.95662e-07	0.838737	2	0.657462	0	-5.20341
rs2603656	100126167_TGI_at	NA	C_T	6.15531	3.16269	5.8042	0.0702064	0.0715864	0.0756937	0.432142	0.226405	0.439342	8.69228	0	5.62713	2	0.0599907	0.0975767	5.2052
rs9932977	100126175_TGI_at	MLKL	A_G	-5.15945	-3.13811	-3.24297	0.0679052	0.0709148	0.0753341	-0.350353	-0.222538	-0.244306	-6.7482	1.49689e-11	1.94426	2	0.378277	0	-6.7482
rs1571069	100126176_TGI_at	BIVM	A_G	-5.50196	-2.647	-4.15326	0.0676111	0.0719825	0.0774124	-0.371994	-0.190538	-0.321514	-7.16356	7.86038e-13	3.51803	2	0.172215	0.0629218	-5.34991
rs4770149	100126177_TGI_at	ZDHHC20	T_C	-1.96422	-3.84516	-4.54761	0.0740978	0.0717738	0.080288	-0.145544	-0.275982	-0.365118	-5.87371	4.26138e-09	4.14584	2	0.125818	0.0779943	-4.14889
rs3935758	100126181_TGI_at	PTP4A3	C_T	4.23378	1.92655	1.79043	0.0745678	0.0792291	0.0785842	0.315703	0.152638	0.1407	4.688	2.75888e-06	3.30764	2	0.191317	0.0626124	3.57595
rs2371442	100126185_TGI_at	ERBB4	T_C	6.11807	2.89326	5.43968	0.0677647	0.0716708	0.0738575	0.414589	0.207362	0.401761	8.38826	0	5.33064	2	0.0695772	0.0916934	5.10286
rs11861487	100126188_TGI_at	PPL	C_T	3.34081	1.55335	2.60494	0.106662	0.107262	0.11099	0.356337	0.166615	0.289121	4.32849	1.50136e-05	1.6138	2	0.446239	0	4.32849
rs1536609	100126190_TGI_at	C9orf66	T_A	-2.33103	-0.951814	-4.78956	0.0741964	0.0793641	0.0747282	-0.172954	-0.0755398	-0.357915	-4.76695	1.87031e-06	7.03275	2	0.0297069	0.120654	-2.4717
rs757262	100126192_TGI_at	TRIM26	C_T	4.2858	5.07325	3.01166	0.0893829	0.0798323	0.0955994	0.383077	0.40501	0.287913	7.27028	3.58824e-13	0.942255	2	0.624298	0	7.27028
rs6954	100126193_TGI_at	KIAA0467	C_T	3.83738	2.56926	4.09321	0.0699784	0.0706919	0.074082	0.268534	0.181626	0.303233	6.02764	1.66369e-09	1.52192	2	0.467217	0	6.02764
rs7734879	100126199_TGI_at	NA	C_A	6.20861	4.61191	7.4695	0.0716528	0.0765563	0.0731291	0.444864	0.353071	0.546237	10.6228	0	3.33966	2	0.188279	0.0603594	8.1748
rs4417778	100126201_TGI_at	NCOA6	C_T	2.66234	3.93324	4.81209	0.0970592	0.0883945	0.0999786	0.258405	0.347677	0.481106	6.53131	6.5199e-11	2.58221	2	0.274967	0.0512696	5.78097
rs1926310	100126205_TGI_at	RAVER2	C_G	5.8222	2.67708	6.16696	0.0775405	0.081684	0.0815569	0.451456	0.218674	0.502959	8.51648	0	6.94064	2	0.0311071	0.126112	4.53815
rs11168099	100126206_TGI_at	LOC728264	C_T	2.81878	4.24895	3.62929	0.0972126	0.0929043	0.115241	0.274021	0.394746	0.418244	6.11253	9.80611e-10	1.17597	2	0.555447	0	6.11253
rs1022690	100126210_TGI_at	MAP3K5	C_T	-4.64995	-4.13334	-2.63498	0.0719176	0.0732975	0.0798244	-0.334413	-0.302964	-0.210336	-6.69649	2.13483e-11	1.40443	2	0.495487	0	-6.69649
rs7155259	100126211_TGI_at	LOC283567	T_C	-5.40343	-3.37465	-7.33113	0.0766297	0.0858969	0.0838669	-0.414064	-0.289872	-0.614839	-9.30828	0	7.5153	2	0.0233386	0.136238	-4.78912
rs13401854	100126216_TGI_at	STEAP3	C_T	-4.89983	-3.43282	-3.11529	0.140466	0.140429	0.174332	-0.688261	-0.482067	-0.543094	-6.65422	2.8481e-11	1.1216	2	0.570753	0	-6.65422
rs6424061	100126218_TGI_at	DFFB	T_C	-4.1042	-4.30478	-3.15351	0.0910637	0.105909	0.100535	-0.373744	-0.455914	-0.317039	-6.62746	3.41516e-11	0.910554	2	0.634272	0	-6.62746
rs9946701	100126219_TGI_at	NA	G_C	5.51751	4.73641	4.38138	0.0897059	0.1029	0.101809	0.494953	0.487374	0.446061	8.47809	0	0.142405	2	0.931273	0	8.47809
rs613377	100126227_TGI_at	TREH	A_G	-6.23421	-2.94327	-4.84242	0.0696654	0.0745706	0.0786015	-0.434309	-0.219481	-0.380622	-8.17392	2.22045e-16	4.67743	2	0.0964516	0.0858407	-5.28098
rs9371533	100126228_TGI_at	RAET1E	A_G	-2.97323	-1.30245	-2.82331	0.0672499	0.0722858	0.0727353	-0.199949	-0.0941484	-0.205354	-4.1365	3.52644e-05	1.53324	2	0.464581	0	-4.1365
rs6501911	100126231_TGI_at	ST6GALNAC2	A_G	5.3641	1.97842	2.52893	0.0679683	0.0717208	0.0750372	0.364588	0.141894	0.189763	5.85235	4.8467e-09	5.67757	2	0.0584968	0.0969792	3.36565
rs6788631	100126232_TGI_at	VGLL3	A_G	-2.92163	-1.34557	-3.67862	0.110616	0.104684	0.115964	-0.323179	-0.14086	-0.426586	-4.43195	9.33837e-06	3.5047	2	0.173366	0.0956945	-3.45492
rs2977102	100126238_TGI_at	C8orf79	G_A	2.70912	2.97249	3.02779	0.0690557	0.0736174	0.0797648	0.18708	0.218827	0.241511	4.9686	6.74393e-07	0.274889	2	0.871583	0	4.9686
rs1230468	100126244_TGI_at	LRRC63	C_G	-2.42054	-4.29	-2.57413	0.0761131	0.0733099	0.0775327	-0.184235	-0.314499	-0.19958	-5.41833	6.0158e-08	1.8295	2	0.400616	0	-5.41833
rs4836769	100126249_TGI_at	DBC1	A_G	2.4137	2.71712	2.15725	0.0680104	0.0768447	0.0786309	0.164157	0.208796	0.169626	4.17578	2.96972e-05	0.212001	2	0.899424	0	4.17578
rs6070684	100126253_TGI_at	TH1L	C_T	-7.7761	-4.61105	-7.39898	0.0843162	0.0869341	0.0893307	-0.655651	-0.400858	-0.660957	-11.4291	0	5.85131	2	0.0536295	0.120501	-6.67582
rs7214719	100126254_TGI_at	WSB1	A_G	-7.6411	-2.87754	-4.28202	0.0650862	0.0737882	0.0717675	-0.497331	-0.212329	-0.30731	-8.87203	0	8.95651	2	0.0113532	0.130778	-3.98795
rs318427	100126261_TGI_at	LOC285771	C_T	-5.26784	-6.02003	-6.867	0.0752038	0.0869035	0.0856405	-0.396162	-0.523162	-0.588093	-10.2656	0	3.01145	2	0.221856	0.0586207	-8.50465
rs3853159	100126262_TGI_at	ARL6IP5	C_T	5.5696	3.34439	7.39802	0.0686114	0.0721537	0.0683235	0.382138	0.24131	0.505459	9.5355	0	7.06663	2	0.0292079	0.110895	4.99469
rs10750936	100126265_TGI_at	MS4A7	A_G	-1.83391	-4.80079	-2.91747	0.0728214	0.0736763	0.0815655	-0.133548	-0.353704	-0.237965	-5.49904	3.81875e-08	4.51871	2	0.104418	0.0851896	-3.66495
rs17826507	100126268_TGI_at	PRKCI	G_T	-5.43578	-3.33254	-5.2208	0.101264	0.116237	0.112676	-0.550448	-0.387365	-0.588257	-8.16052	4.44089e-16	1.75078	2	0.416699	0	-8.16052
rs17099617	100126269_TGI_at	LOC100507152	A_G	2.68566	2.23896	2.59686	0.0992009	0.108719	0.110128	0.26642	0.243416	0.285986	4.34102	1.41823e-05	0.0759242	2	0.962749	0	4.34102
rs7270022	100126271_TGI_at	TMC2	C_T	-2.43155	-4.60625	-3.26191	0.0887672	0.113006	0.102417	-0.215842	-0.520535	-0.334076	-5.53839	3.05273e-08	4.49602	2	0.105609	0.112757	-3.95983
rs10145194	100126273_TGI_at	PAPOLA	C_T	2.02925	4.58392	1.97898	0.101922	0.101438	0.111584	0.206825	0.464984	0.220822	5.04188	4.60986e-07	3.98277	2	0.136506	0.104418	3.51262
rs2066298	100126282_TGI_at	RPS7P5	G_T	4.6202	1.27782	1.471	0.065173	0.0789898	0.0790143	0.301112	0.100934	0.11623	4.67672	2.91499e-06	5.04967	2	0.0800714	0.0915577	2.63292
rs1868710	100126284_TGI_at	C18orf25	A_G	3.94651	0.683373	2.28212	0.0795252	0.0868264	0.0830809	0.313847	0.0593348	0.189601	4.14532	3.39346e-05	4.67898	2	0.0963767	0.0961662	2.59981
rs4802981	100126285_TGI_at	NA	C_G	6.32892	4.61209	4.71406	0.0762743	0.0876401	0.0947044	0.482734	0.404204	0.446443	9.12023	0	0.457351	2	0.795587	0	9.12023
rs11594	100126286_TGI_at	WFDC6	A_C	-3.52674	-2.91753	-0.720968	0.0918389	0.106737	0.104986	-0.323892	-0.31141	-0.0756914	-4.27079	1.94781e-05	3.72567	2	0.155232	0.0938082	-3.02585
rs1253227	100126287_TGI_at	CCDC82	G_A	-5.63689	-4.79425	-5.51861	0.0762054	0.0804896	0.083046	-0.429562	-0.385887	-0.458299	-9.19897	0	0.400114	2	0.818684	0	-9.19897
rs2715866	100126288_TGI_at	ADAM17	G_A	-5.47699	-4.49317	-4.88057	0.0712971	0.0769434	0.082376	-0.390494	-0.34572	-0.402042	-8.569	0	0.291309	2	0.864456	0	-8.569
rs9509410	100126289_TGI_at	XPO4	A_G	-3.33271	-1.0396	-4.21914	0.0678706	0.0705399	0.0749147	-0.226193	-0.0733333	-0.316075	-4.87681	1.07813e-06	5.77273	2	0.0557785	0.0975808	-2.9242
rs10004020	100126291_TGI_at	NA	G_A	-4.40925	-5.00044	-5.93295	0.0780485	0.0815645	0.0823646	-0.344135	-0.407859	-0.488665	-8.80263	0	1.62457	2	0.443844	0	-8.80263
rs8263	100126295_TGI_at	BZRAP1	A_G	-5.41661	-1.87973	-2.62624	0.0688747	0.0698537	0.0759401	-0.373067	-0.131306	-0.199437	-5.80807	6.31978e-09	6.43653	2	0.0400244	0.106468	-3.18157
rs10831239	100126296_TGI_at	FUT4	G_T	2.09598	1.61866	3.80275	0.0718613	0.0742628	0.0837984	0.15062	0.120206	0.318664	4.12137	3.76623e-05	3.53361	2	0.170878	0.0669495	3.24608
rs12882489	100126303_TGI_at	AKAP6	T_C	3.46311	2.4271	3.33302	0.0726644	0.0796891	0.0848298	0.251645	0.193414	0.282739	5.30848	1.10545e-07	0.619933	2	0.733471	0	5.30848
rs17009998	100126311_TGI_at	TTC31	A_G	-2.26928	-1.75982	-2.9408	0.103821	0.113856	0.110283	-0.235598	-0.200367	-0.324322	-4.02775	5.63138e-05	0.659893	2	0.718962	0	-4.02775
rs1111207	100126313_TGI_at	NA	T_C	3.55771	2.28863	1.33869	0.0695604	0.0741569	0.0760049	0.247475	0.169717	0.101747	4.25351	2.1045e-05	2.01635	2	0.364883	0.00661871	4.18557
rs6092640	100126314_TGI_at	VAPB	A_G	-3.0979	-3.57974	-7.68226	0.0798083	0.0849002	0.0742615	-0.247238	-0.303921	-0.570497	-8.57505	0	10.1299	2	0.0063143	0.160365	-3.63947
rs12464806	100126317_TGI_at	OSBPL6	A_G	-5.06702	-2.00461	-3.57169	0.0932418	0.0937674	0.0951734	-0.472458	-0.187967	-0.33993	-6.15358	7.57546e-10	4.63441	2	0.0985485	0.107949	-4.0362
rs128941	100126324_TGI_at	KLHDC7B	C_T	2.46706	1.25696	3.58992	0.0742031	0.0718883	0.0741054	0.183064	0.090361	0.266032	4.17897	2.9283e-05	2.90206	2	0.234329	0.0492886	3.49862
rs17254780	100126326_TGI_at	NA	A_C	-2.91746	-1.94115	-2.27665	0.100165	0.0990383	0.109806	-0.292227	-0.192248	-0.24999	-4.10746	4.00027e-05	0.50785	2	0.77575	0	-4.10746
rs17605622	100126329_TGI_at	C4orf21	A_G	-7.44931	-2.0773	-3.86228	0.105924	0.111926	0.120648	-0.789064	-0.232503	-0.465977	-7.93726	1.9984e-15	13.2205	2	0.00134647	0.266865	-2.97463
rs3948464	100126331_TGI_at	SP110	C_T	7.17272	3.26299	4.16361	0.087527	0.102505	0.109601	0.627806	0.334472	0.456335	8.76799	0	4.87488	2	0.0873845	0.119282	5.34688
rs10149867	100126332_TGI_at	PYGL	C_T	-2.61462	-2.58639	-3.03546	0.0826632	0.0857759	0.0956477	-0.216133	-0.22185	-0.290334	-4.68187	2.84269e-06	0.404537	2	0.816876	0	-4.68187
rs3751858	100126337_TGI_at	CMIP	G_T	4.63478	2.38818	5.82886	0.111391	0.142371	0.123791	0.516272	0.340008	0.721562	7.59093	3.17524e-14	4.16974	2	0.124324	0.13039	5.11492
rs2270843	100126338_TGI_at	EXOSC6	G_A	6.26193	8.63847	7.21384	0.0669678	0.0664104	0.0715344	0.419348	0.573684	0.516037	12.7652	0	2.72641	2	0.255839	0.0411403	10.9327
rs9366232	100126339_TGI_at	PDCD2	C_T	3.76523	2.15583	3.73758	0.0713087	0.0752159	0.0751414	0.268494	0.162153	0.280847	5.60397	2.095e-08	1.52482	2	0.466541	0	5.60397
rs11731704	100126340_TGI_at	MFSD8	C_T	1.75624	3.07126	2.03362	0.200925	0.170438	0.196372	0.352873	0.523458	0.399345	4.06286	4.84746e-05	0.469318	2	0.790841	0	4.06286
rs11962800	100126342_TGI_at	BMP6	A_G	2.18815	3.15225	2.49101	0.110979	0.118524	0.110493	0.242839	0.373618	0.275241	4.47197	7.75007e-06	0.692586	2	0.707305	0	4.47197
rs6436066	100126345_TGI_at	USP37	T_G	5.21938	2.50174	2.42483	0.0677371	0.072427	0.0762029	0.353546	0.181194	0.184779	6.03168	1.62269e-09	3.96634	2	0.137632	0.0714317	4.15449
rs4924456	100126346_TGI_at	DISP2	G_C	2.97776	7.38928	4.99053	0.0795453	0.0781318	0.0804499	0.236867	0.577338	0.401488	8.91338	0	9.33218	2	0.00940898	0.15197	4.09824
rs10772386	100126348_TGI_at	TAS2R50	G_A	-1.87036	-2.57263	-4.56697	0.070597	0.0737589	0.0748816	-0.132042	-0.189754	-0.341983	-5.11035	3.2157e-07	4.37037	2	0.112457	0.0795347	-3.52048
rs1935815	100126362_TGI_at	ENTPD1	A_T	-3.92081	-2.15882	-4.01184	0.0752479	0.077405	0.0764013	-0.295033	-0.167104	-0.30651	-5.85256	4.8406e-09	2.02412	2	0.36347	0.00838401	-5.80463
rs4774754	100126363_TGI_at	NA	T_G	-3.21088	-0.290715	-3.57299	0.0904944	0.109531	0.118876	-0.290567	-0.0318422	-0.424742	-4.08245	4.45626e-05	6.32608	2	0.042297	0.155475	-2.27673
rs11950943	100126365_TGI_at	CAMLG	T_A	-6.65221	-4.06619	-6.0195	0.111456	0.104722	0.0997381	-0.741426	-0.425818	-0.600374	-9.57799	0	4.30354	2	0.116278	0.112895	-6.58191
rs7119934	100126366_TGI_at	C11orf67	A_G	7.57771	4.52382	5.85422	0.11447	0.122381	0.112644	0.867419	0.553631	0.659441	10.4474	0	3.69898	2	0.157317	0.1073	7.62166
rs11581254	100126369_TGI_at	FAM78B	C_T	4.44825	2.79596	1.37602	0.0726878	0.0758747	0.0840396	0.323334	0.212142	0.11564	5.19008	2.10209e-07	3.55063	2	0.16943	0.0681335	3.74068
rs2107621	100126373_TGI_at	ZNF227	A_G	-2.70316	-3.00514	-1.20845	0.0749094	0.0795992	0.0844475	-0.202492	-0.239207	-0.102051	-4.07367	4.6278e-05	1.48311	2	0.476372	0	-4.07367
rs727896	100126376_TGI_at	LOC100507311	A_C	-3.40707	-2.64181	-3.20756	0.0823159	0.0851611	0.0877846	-0.280456	-0.22498	-0.281574	-5.34569	9.00755e-08	0.288899	2	0.865499	0	-5.34569
rs4802327	100126380_TGI_at	C19orf33	A_G	6.83301	4.05171	3.69737	0.0913329	0.113843	0.105191	0.624079	0.461258	0.38893	8.68451	0	3.06444	2	0.216055	0.0751898	6.81092
rs1003136	100126381_TGI_at	NA	A_G	6.55738	5.27131	5.11844	0.0691264	0.0764242	0.0750702	0.453288	0.402856	0.384242	9.84204	0	0.499506	2	0.778993	0	9.84204
rs12587806	100126384_TGI_at	ACOT6	C_T	-3.13654	-2.09849	-2.2023	0.0862156	0.0941904	0.102864	-0.270419	-0.197657	-0.226537	-4.34756	1.37658e-05	0.332545	2	0.846815	0	-4.34756
rs12792746	100126386_TGI_at	NA	A_T	-4.26629	-1.92615	-1.50304	0.090207	0.111848	0.114015	-0.38485	-0.215437	-0.171369	-4.79517	1.62537e-06	2.59055	2	0.273823	0.0569982	-3.97692
rs3917777	100126400_TGI_at	F5	A_G	-4.0924	-2.07642	-3.89078	0.0803863	0.0768531	0.0772328	-0.328973	-0.159579	-0.300496	-5.76233	8.29614e-09	2.71804	2	0.256913	0.0468206	-4.97238
rs10212017	100126402_TGI_at	IGLV3-25	A_T	-5.0124	-7.53634	-5.75429	0.0674446	0.0717955	0.0760349	-0.33806	-0.541075	-0.437527	-10.4557	0	4.24978	2	0.119446	0.0760171	-7.24326
rs6820594	100126405_TGI_at	LOC100506229	T_A	-4.51548	-2.15106	-2.61565	0.0847718	0.0948366	0.103839	-0.382785	-0.203999	-0.271606	-5.52791	3.2406e-08	2.04384	2	0.359903	0.0139421	-5.39509
rs13287463	100126406_TGI_at	ZFAND5	T_C	3.67107	1.22959	2.33455	0.137421	0.211629	0.167075	0.504482	0.260216	0.390046	4.51099	6.4526e-06	0.979888	2	0.612661	0	4.51099
rs12682505	100126410_TGI_at	LOC286121	A_C	-2.99463	-1.35931	-3.70046	0.0947832	0.10167	0.0946685	-0.28384	-0.138201	-0.350317	-4.7463	2.07173e-06	2.4058	2	0.300321	0.0436855	-4.26999
rs1901537	100126414_TGI_at	TRIM69	T_C	5.43542	1.3698	2.90097	0.0978655	0.131504	0.12049	0.53194	0.180134	0.349537	6.14311	8.09205e-10	4.76316	2	0.0924045	0.136201	3.56498
rs7620720	100126418_TGI_at	AZI2	A_C	2.2561	2.83281	2.72276	0.066895	0.0789031	0.0807413	0.150922	0.223518	0.219839	4.36998	1.24258e-05	0.655485	2	0.720549	0	4.36998
rs3796066	100126422_TGI_at	NA	G_C	2.34176	1.45195	7.84942	0.0705974	0.0785999	0.070153	0.165322	0.114123	0.550661	7.0064	2.44538e-12	21.9311	2	1.72873e-05	0.230469	1.99056
rs7118364	100126426_TGI_at	C11orf54	A_G	6.07132	4.86743	4.13468	0.072358	0.0766378	0.0799742	0.439308	0.373029	0.330668	8.78685	0	1.04921	2	0.591788	0	8.78685
rs3864004	100126428_TGI_at	CTNNB1	A_G	2.15676	2.32663	2.86289	0.0749182	0.0767096	0.0794423	0.161581	0.178475	0.227435	4.21207	2.53038e-05	0.386168	2	0.824413	0	4.21207
rs423687	100126443_TGI_at	ZNF492	C_T	-2.00195	-2.3811	-4.39721	0.0998351	0.124055	0.104	-0.199865	-0.295387	-0.457308	-5.04327	4.57654e-07	3.22694	2	0.199195	0.0851627	-3.98003
rs4580814	100126447_TGI_at	SLC12A7	G_T	-5.9812	-1.43608	-5.50007	0.0634686	0.0727425	0.0732882	-0.379619	-0.104464	-0.40309	-7.65215	1.9762e-14	10.7715	2	0.00458135	0.145971	-3.17862
rs7633553	100126450_TGI_at	PXK	C_T	6.35879	2.67852	4.53727	0.0762674	0.0793382	0.0839331	0.484968	0.212509	0.380827	7.9003	2.88658e-15	6.20022	2	0.0450443	0.11562	4.44067
rs952765	100126459_TGI_at	XPA	C_T	-2.73542	-2.7683	-2.19836	0.0742683	0.0764031	0.0823921	-0.203155	-0.211507	-0.181127	-4.46696	7.93372e-06	0.0768418	2	0.962308	0	-4.46696
rs10985495	100126462_TGI_at	NA	G_A	-4.51833	-3.62954	-2.36728	0.0777881	0.0827691	0.0880462	-0.351472	-0.300414	-0.20843	-6.19233	5.92799e-10	1.49559	2	0.47341	0	-6.19233
rs1674034	100126463_TGI_at	LOC100131801	A_G	-7.40334	-6.44757	-7.14964	0.076392	0.0822197	0.0827997	-0.565557	-0.530117	-0.591988	-12.125	0	0.283558	2	0.867813	0	-12.125
rs17817736	100126465_TGI_at	ABCC5	T_A	-3.37817	-2.15081	-2.76349	0.0712665	0.0742398	0.0770423	-0.24075	-0.159676	-0.212906	-4.80799	1.52454e-06	0.634862	2	0.728017	0	-4.80799
rs10072008	100126467_TGI_at	SERINC5	C_T	-3.3521	-3.82397	-3.57298	0.106559	0.109798	0.123498	-0.357197	-0.419867	-0.441257	-6.15288	7.6088e-10	0.30425	2	0.858881	0	-6.15288
rs4491585	100126470_TGI_at	RNF213	C_T	-1.98904	-4.03848	-1.14257	0.126266	0.128041	0.138516	-0.251149	-0.517088	-0.158265	-4.22865	2.35093e-05	4.02702	2	0.133519	0.131705	-2.91552
rs973579	100126474_TGI_at	CA11	A_G	-2.27039	-2.92486	-3.95493	0.0705146	0.0755424	0.0753206	-0.160096	-0.220951	-0.297888	-5.21157	1.87252e-07	1.78502	2	0.409626	0	-5.21157
rs2070845	100126480_TGI_at	IFIT5	G_A	7.10928	5.80528	4.66565	0.0785628	0.0822161	0.0866065	0.558525	0.477287	0.404075	10.2547	0	1.75775	2	0.41525	0	10.2547
rs12038849	100126483_TGI_at	NA	C_T	-6.632	-2.79513	-5.79884	0.126921	0.123991	0.12576	-0.841739	-0.346572	-0.72926	-8.7351	0	8.62621	2	0.0133919	0.228528	-4.23974
rs2058564	100126485_TGI_at	NA	T_C	3.14832	1.57146	4.48862	0.0739928	0.0740482	0.0743407	0.232953	0.116364	0.333687	5.31005	1.09597e-07	4.29828	2	0.116584	0.0794628	3.62667
rs9460139	100126488_TGI_at	FAM120B	T_C	4.14922	3.24628	3.35084	0.110255	0.12581	0.128845	0.457474	0.408416	0.431739	6.23833	4.42263e-10	0.0868365	2	0.957511	0	6.23833
rs354030	100126492_TGI_at	CD37	A_G	3.95108	3.75541	3.33724	0.0698555	0.0726417	0.0713332	0.276004	0.272799	0.238056	6.37795	1.79472e-10	0.174888	2	0.91627	0	6.37795
rs12417115	100126495_TGI_at	RPS20P27	A_C	2.92427	1.54615	3.93178	0.0792414	0.0871384	0.0926863	0.231723	0.134729	0.364422	4.75159	2.01819e-06	3.27121	2	0.194834	0.0687109	3.77657
rs2609115	100126503_TGI_at	SOX11	A_G	2.18244	4.29312	3.94017	0.0751047	0.0813207	0.0762939	0.163911	0.34912	0.300611	5.91715	3.27572e-09	3.09785	2	0.212477	0.0574373	4.81854
rs1064072	100126509_TGI_at	LOC100505761	G_C	-7.86634	-3.97735	-2.94667	0.0759725	0.0824704	0.090863	-0.597625	-0.328014	-0.267744	-8.94986	0	9.51509	2	0.00858666	0.160648	-3.84769
rs6540999	100126513_TGI_at	MTHFR	A_G	-6.48798	-3.86419	-7.81732	0.0689244	0.0687794	0.0719326	-0.44718	-0.265777	-0.56232	-10.3906	0	9.09724	2	0.0105818	0.131607	-4.93055
rs3810253	100126515_TGI_at	PTGER1	G_T	-4.45312	-2.29399	-3.78827	0.0858224	0.0907878	0.0882698	-0.382177	-0.208267	-0.334389	-6.14596	7.94837e-10	2.0384	2	0.360884	0.0122305	-6.05675
rs4590314	100126527_TGI_at	TPBG	A_G	4.16886	1.50124	3.18772	0.0736225	0.0802116	0.0795822	0.306922	0.120417	0.253686	5.22269	1.76347e-07	3.04502	2	0.218164	0.0562027	4.15588
rs2373438	100126528_TGI_at	ZNF786	A_C	-4.82704	-3.44402	-4.00862	0.0699878	0.0727307	0.0747098	-0.337834	-0.250486	-0.299483	-7.11544	1.11555e-12	0.750511	2	0.687114	0	-7.11544
rs2431773	100126533_TGI_at	NA	C_T	-3.37643	-1.99873	-5.52961	0.0645267	0.0707507	0.0752642	-0.21787	-0.141411	-0.416182	-6.09314	1.1072e-09	7.47873	2	0.0237693	0.115934	-3.27244
rs2810082	100126535_TGI_at	PCNX	A_G	4.70585	4.51581	5.25619	0.0699887	0.075978	0.0739925	0.329356	0.343102	0.388918	8.33983	0	0.366736	2	0.832462	0	8.33983
rs289858	100126540_TGI_at	NMI	A_G	5.67869	4.24193	4.40661	0.0685512	0.0747818	0.0718501	0.389281	0.317219	0.316616	8.32524	0	0.70946	2	0.701363	0	8.32524
rs4903385	100126541_TGI_at	ESRRB	A_C	-3.30365	-1.49054	-3.88838	0.0726073	0.0759224	0.0754983	-0.239869	-0.113165	-0.293566	-5.0364	4.74379e-07	2.99803	2	0.22335	0.0527419	-4.0971
rs11247555	100126542_TGI_at	VPS53	A_G	4.2523	2.30751	4.61874	0.0761421	0.0720246	0.0749742	0.323779	0.166198	0.346287	6.37044	1.88482e-10	3.59642	2	0.165595	0.0664357	4.8085
rs4968845	100126543_TGI_at	ABCA6	C_G	3.12389	2.1896	2.74773	0.110589	0.103767	0.126518	0.345469	0.227208	0.347637	4.54818	5.41116e-06	0.802895	2	0.66935	0	4.54818
rs1803768	100126544_TGI_at	DNAJB1	C_T	2.91436	2.34856	1.658	0.147271	0.16691	0.169658	0.4292	0.391999	0.281293	4.06407	4.82242e-05	0.450703	2	0.798236	0	4.06407
rs254262	100126545_TGI_at	NDUFA3	C_T	5.25478	3.81156	3.51853	0.0769688	0.0875765	0.0810686	0.404454	0.333803	0.285242	7.32567	2.3781e-13	1.15578	2	0.56108	0	7.32567
rs1063964	100126547_TGI_at	SRI	C_T	4.51786	0.516405	3.35895	0.0701694	0.0782904	0.0805752	0.317016	0.0404296	0.270648	5.0198	5.17247e-07	7.56131	2	0.0228077	0.127105	2.46565
rs1070769	100126550_TGI_at	TM7SF3	G_A	-10.249	-7.94971	-8.82331	0.0865365	0.0999441	0.0919458	-0.886913	-0.794526	-0.811267	-15.683	0	0.590483	2	0.744352	0	-15.683
rs7841224	100126551_TGI_at	NA	A_G	2.76238	2.2146	3.11108	0.0677615	0.0688314	0.0748554	0.187183	0.152434	0.232881	4.61574	3.91693e-06	0.626443	2	0.731088	0	4.61574
rs8066107	100126553_TGI_at	RPH3AL	A_G	14.4258	7.84107	9.1485	0.0608871	0.0722146	0.0733591	0.878348	0.56624	0.671126	18.6925	0	11.7144	2	0.00285924	0.151228	7.38461
rs153918	100126558_TGI_at	RHOBTB3	T_A	5.28081	2.6095	4.78176	0.0669887	0.0712685	0.0766411	0.353755	0.185975	0.366479	7.30971	2.67786e-13	3.95489	2	0.138423	0.0707115	5.19352
rs11793499	100126560_TGI_at	OSTF1	T_C	7.52557	3.76806	4.15196	0.0682247	0.0763008	0.0807912	0.51343	0.287506	0.335442	9.21106	0	5.53299	2	0.0628819	0.099596	5.31944
rs6880072	100126562_TGI_at	NA	C_G	1.35045	2.58254	4.37605	0.0696735	0.0768257	0.070045	0.0940904	0.198405	0.30652	4.78923	1.67419e-06	4.62348	2	0.0990885	0.0825793	3.15226
rs10899440	100126564_TGI_at	ALG8	A_G	2.81396	3.47104	3.64683	0.070996	0.070254	0.0721975	0.19978	0.243854	0.263292	5.72825	1.01471e-08	0.415455	2	0.812428	0	5.72825
rs651430	100126573_TGI_at	TRIM4	C_T	-6.9715	-7.15709	-7.0253	0.0665288	0.0693234	0.0711733	-0.463806	-0.496154	-0.500014	-12.191	0	0.171484	2	0.917831	0	-12.191
rs1950987	100126575_TGI_at	KCNH5	T_G	-3.71127	-3.03753	-7.83811	0.089928	0.0954194	0.0942527	-0.333748	-0.289839	-0.738763	-8.37164	0	13.8739	2	0.000971203	0.22702	-3.20268
rs17513907	100126577_TGI_at	NCAM1	A_G	-3.41456	-4.13505	-1.07478	0.0823968	0.0931073	0.10215	-0.281349	-0.385004	-0.109788	-5.15182	2.57973e-07	4.00401	2	0.135064	0.0923019	-3.50771
rs2253869	100126579_TGI_at	ZNF12	A_G	2.787	2.17108	2.39381	0.0653002	0.0730481	0.074752	0.181992	0.158593	0.178942	4.26007	2.04363e-05	0.0638052	2	0.968601	0	4.26007
rs2074985	100126580_TGI_at	C12orf32	A_G	5.35186	2.59783	3.68447	0.0686624	0.074318	0.07213	0.367472	0.193066	0.265761	6.83124	8.41838e-12	3.03021	2	0.219786	0.0514355	5.46986
rs11208508	100126584_TGI_at	CACHD1	A_C	2.74485	2.78406	3.10336	0.149911	0.186636	0.199013	0.411484	0.519606	0.617608	4.77996	1.75332e-06	0.707228	2	0.702146	0	4.77996
rs3759579	100126588_TGI_at	BAG5	A_G	-5.99521	-7.43259	-4.44735	0.0700452	0.0673653	0.073745	-0.419936	-0.500699	-0.32797	-10.4473	0	2.99123	2	0.22411	0.0495165	-8.45334
rs17683692	100126590_TGI_at	HIGD1B	T_A	5.37594	3.46553	4.87964	0.0838476	0.0906974	0.0977895	0.450759	0.314315	0.477177	7.91341	2.44249e-15	1.81737	2	0.403054	0	7.91341
rs365066	100126591_TGI_at	HLA-DOA	C_T	-4.63367	-4.18315	-3.01425	0.065866	0.0700952	0.0764773	-0.305201	-0.293218	-0.230522	-6.92036	4.50484e-12	0.600517	2	0.740627	0	-6.92036
rs6602811	100126593_TGI_at	ACBD7	C_T	7.43286	2.15618	1.33637	0.0889858	0.104515	0.105489	0.661418	0.225354	0.140972	6.97814	2.99116e-12	17.3251	2	0.000172941	0.275178	2.05032
rs2601788	100126598_TGI_at	ADCY9	C_T	3.88243	3.88376	3.55533	0.0924958	0.10081	0.097551	0.359109	0.391523	0.346826	6.52276	6.90266e-11	0.107988	2	0.947438	0	6.52276
rs9802576	100126600_TGI_at	LOC100129722	A_G	5.21426	2.08863	1.24771	0.0780798	0.0828267	0.0833385	0.407128	0.172994	0.103982	5.10325	3.33865e-07	7.89163	2	0.0193355	0.139679	2.46331
rs17497293	100126601_TGI_at	NODAL	A_C	2.89779	3.01009	1.77352	0.115736	0.0997213	0.108106	0.335378	0.30017	0.191728	4.42232	9.76489e-06	0.929177	2	0.628394	0	4.42232
rs11636934	100126603_TGI_at	PML	A_G	-3.5698	-1.93777	-4.60066	0.0791417	0.0789254	0.0836554	-0.28252	-0.15294	-0.38487	-5.74616	9.12938e-09	4.11002	2	0.128092	0.0827292	-4.0702
rs11112979	100126604_TGI_at	NA	A_T	3.3485	2.23393	1.51267	0.0775171	0.0874542	0.0900513	0.259566	0.195367	0.136218	4.22904	2.34692e-05	1.09	2	0.579841	0	4.22904
rs16871199	100126608_TGI_at	TM7SF4	A_G	-8.02412	-3.07084	-3.70342	0.0781164	0.0901445	0.0988411	-0.626815	-0.276819	-0.36605	-9.04469	0	9.5333	2	0.00850883	0.172049	-3.82476
rs7380272	100126610_TGI_at	TMEM173	C_T	-4.61172	-2.59662	-5.44986	0.0989764	0.102223	0.0935696	-0.456451	-0.265435	-0.509941	-7.42839	1.09912e-13	3.34378	2	0.187891	0.0804879	-5.65823
rs13157941	100126622_TGI_at	C1QTNF2	A_G	-3.75149	-3.71186	-2.48227	0.0686702	0.0719543	0.0725809	-0.257616	-0.267084	-0.180165	-5.76715	8.06231e-09	0.877495	2	0.644844	0	-5.76715
rs11667093	100126624_TGI_at	HERV-V1	C_T	2.83811	2.66614	2.40225	0.0991452	0.10543	0.112979	0.281385	0.281091	0.271405	4.57185	4.83437e-06	0.00539168	2	0.997308	0	4.57185
rs6835548	100126630_TGI_at	MGST2	C_T	-2.34785	-2.20091	-2.72696	0.0822635	0.0846543	0.0858606	-0.193142	-0.186316	-0.234139	-4.19053	2.78307e-05	0.184271	2	0.911982	0	-4.19053
rs7171787	100126633_TGI_at	CYFIP1	G_T	-2.27825	-4.77598	-3.97871	0.0694905	0.0694024	0.0770773	-0.158317	-0.331465	-0.306668	-6.30872	2.81355e-10	3.56347	2	0.168346	0.0635658	-4.7641
rs1441375	100126634_TGI_at	APC	T_C	6.25845	1.86541	4.11898	0.0671708	0.0815552	0.0786526	0.420385	0.152134	0.323968	7.45917	8.70415e-14	6.46231	2	0.0395119	0.112873	3.87131
rs8037116	100126637_TGI_at	NA	G_T	5.21653	0.670534	3.61687	0.183486	0.271431	0.19525	0.957159	0.182003	0.706196	6.18136	6.35537e-10	5.59871	2	0.0608493	0.285133	3.17786
rs1448657	100126638_TGI_at	NA	C_G	5.97893	3.34053	3.74819	0.101458	0.126466	0.109587	0.606609	0.422463	0.410753	7.73688	1.02141e-14	2.12804	2	0.345066	0.0283366	7.41406
rs6880980	100126650_TGI_at	NA	G_T	-4.3104	-6.07972	-7.18274	0.106366	0.101324	0.108116	-0.458479	-0.61602	-0.776565	-10.1187	0	4.39867	2	0.110877	0.115242	-6.83906
rs1227772	100126652_TGI_at	COL13A1	C_T	-3.40851	-2.82505	-1.31145	0.0817434	0.0889634	0.0875454	-0.278623	-0.251326	-0.114811	-4.41131	1.02747e-05	2.07957	2	0.353531	0.0171597	-4.29867
rs2986032	100126655_TGI_at	NA	C_T	1.74723	1.06001	4.09803	0.0859433	0.0890244	0.0836308	0.150163	0.0943671	0.342721	4.0888	4.33603e-05	4.65628	2	0.0974767	0.0993078	2.60715
rs12933575	100126660_TGI_at	YPEL3	A_G	2.13534	2.88288	4.04447	0.0691669	0.0734795	0.0760456	0.147695	0.211833	0.307564	5.11348	3.16277e-07	2.42716	2	0.297131	0.0336646	4.71508
rs13299148	100126663_TGI_at	DENND4C	A_C	-2.88115	-3.99133	-1.35694	0.0757943	0.0825916	0.0865854	-0.218375	-0.329651	-0.117491	-4.80556	1.54323e-06	3.15479	2	0.206513	0.0619595	-3.78634
rs2111280	100126664_TGI_at	NA	C_T	3.18332	3.86991	1.81593	0.0833028	0.0841327	0.086685	0.26518	0.325586	0.157414	5.15907	2.48181e-07	1.98044	2	0.371496	0	5.15907
rs2857600	100126665_TGI_at	AGPAT1	A_G	-5.49569	-4.39641	-5.38447	0.10968	0.0960712	0.115895	-0.602765	-0.422369	-0.624032	-8.57705	0	2.34634	2	0.309385	0.0444929	-8.07128
rs4903242	100126667_TGI_at	KIAA0317	C_T	4.81076	4.86774	4.91258	0.0663646	0.0731468	0.0782648	0.319264	0.356059	0.384482	8.33659	0	0.415386	2	0.812457	0	8.33659
rs3742147	100126668_TGI_at	PSPC1	C_T	3.37876	0.833206	3.68251	0.0783426	0.0959805	0.0843711	0.264701	0.0799715	0.310698	4.80678	1.53379e-06	3.55314	2	0.169217	0.0757022	3.42532
rs17004619	100126671_TGI_at	AGPAT3	A_G	-5.9623	-2.31489	-2.64381	0.104106	0.108732	0.12989	-0.620712	-0.251704	-0.343404	-6.51745	7.15146e-11	6.46015	2	0.0395545	0.169693	-3.46827
rs214583	100126675_TGI_at	KDM1B	A_G	9.53776	4.89676	3.94664	0.106614	0.127205	0.124854	1.01686	0.622892	0.492753	11.1416	0	11.5053	2	0.00317434	0.259957	4.33594
rs620562	100126677_TGI_at	NXN	A_G	-7.13627	-5.79074	-5.8631	0.0659058	0.0688465	0.0723024	-0.470322	-0.398672	-0.423916	-10.8852	0	0.584851	2	0.746451	0	-10.8852
rs2295225	100126678_TGI_at	MAPK12	C_G	-6.02499	-4.57745	-4.00361	0.0766058	0.0773868	0.0833335	-0.461549	-0.354235	-0.333634	-8.49593	0	1.53596	2	0.46395	0	-8.49593
rs17175228	100126687_TGI_at	ASPA	C_T	7.19896	4.17744	4.55974	0.0765572	0.0807838	0.0834781	0.551132	0.337469	0.380638	9.32531	0	4.16437	2	0.124658	0.083455	6.36972
rs4793197	100126690_TGI_at	RND2	A_G	3.8518	2.36929	3.5116	0.0690873	0.0710395	0.0808719	0.266111	0.168313	0.28399	5.55573	2.76448e-08	1.44983	2	0.484366	0	5.55573
rs5750156	100126692_TGI_at	NA	A_T	6.92889	5.32832	2.75049	0.0725581	0.0812158	0.0794862	0.502747	0.432744	0.218626	8.82422	0	7.33881	2	0.0254916	0.126898	4.49745
rs10846809	100126708_TGI_at	BRI3BP	T_C	6.12791	4.03161	4.8261	0.0687018	0.0745258	0.0713717	0.420999	0.300459	0.344447	8.73084	0	1.47287	2	0.478817	0	8.73084
rs7027882	100126713_TGI_at	NA	C_T	-1.57636	-4.04029	-2.08117	0.0845626	0.0792563	0.08822	-0.133301	-0.320219	-0.183601	-4.56421	5.01372e-06	2.81864	2	0.244309	0.0536997	-3.76219
rs555446	100126714_TGI_at	NAPG	G_C	1.16385	4.27928	4.58154	0.0681276	0.0719389	0.0699962	0.0792904	0.307847	0.32069	5.68345	1.32002e-08	7.74146	2	0.0208432	0.118609	2.95366
rs3790514	100126716_TGI_at	MRPL9	A_G	-4.1742	-1.14671	-1.47097	0.0914762	0.100038	0.10881	-0.38184	-0.114715	-0.160056	-4.16286	3.14282e-05	4.49476	2	0.105676	0.111529	-2.59828
rs4711548	100126731_TGI_at	NA	G_C	2.30861	3.67268	1.94939	0.139941	0.14124	0.143723	0.323069	0.51873	0.280172	4.58784	4.47866e-06	1.6086	2	0.447401	0	4.58784
rs392120	100126734_TGI_at	SERPINB9	A_G	4.71434	5.28257	5.80511	0.0678477	0.0752996	0.0719317	0.319857	0.397775	0.417571	9.05024	0	1.10217	2	0.576323	0	9.05024
rs4982927	100126738_TGI_at	NA	C_T	6.19969	3.75721	5.90278	0.0812943	0.0871009	0.0874454	0.503999	0.327257	0.516171	9.20688	0	2.9987	2	0.223275	0.0602317	7.48192
rs9293930	100126741_TGI_at	C6orf150	A_G	-3.33517	-1.97539	-2.37401	0.0961936	0.0997653	0.100012	-0.320822	-0.197075	-0.237431	-4.46732	7.92059e-06	0.835491	2	0.65853	0	-4.46732
rs560094	100126748_TGI_at	PRUNE2	A_G	3.62508	4.15207	6.66268	0.0806539	0.0855939	0.0833729	0.292377	0.355391	0.555487	8.29964	0	5.53012	2	0.0629722	0.110513	5.01499
rs1545214	100126754_TGI_at	NA	A_C	-5.8548	-4.34693	-5.34519	0.0743367	0.0851885	0.082439	-0.435227	-0.370309	-0.440652	-9.02549	0	0.44258	2	0.801484	0	-9.02549
rs4297112	100126755_TGI_at	DDX58	C_T	6.44799	3.46136	5.17791	0.0741283	0.0798903	0.0912963	0.477979	0.276529	0.472724	8.70573	0	4.10191	2	0.128612	0.0834927	6.05743
rs3088251	100126762_TGI_at	SPOCK2	A_G	-3.26417	-3.03412	-1.83755	0.117902	0.117076	0.130938	-0.384852	-0.355223	-0.240606	-4.77836	1.76728e-06	0.727346	2	0.695118	0	-4.77836
rs3736461	100126771_TGI_at	GDI2	C_G	2.21273	6.72605	3.93488	0.0943043	0.0770164	0.0931799	0.20867	0.518016	0.366652	7.87654	3.33067e-15	6.51724	2	0.0384413	0.132044	4.04451
rs4730346	100126773_TGI_at	MAGI2	C_T	-3.03893	-2.38056	-3.25331	0.0859222	0.0910443	0.0960881	-0.261111	-0.216737	-0.312604	-4.9757	6.50127e-07	0.524601	2	0.76928	0	-4.9757
rs707920	100126781_TGI_at	LY6G5C	C_T	-4.98348	-3.05489	-7.43271	0.0761557	0.0863004	0.0766252	-0.37952	-0.263639	-0.569533	-9.15074	0	7.36036	2	0.0252184	0.130227	-4.62081
rs944045	100126782_TGI_at	ESR2	A_G	2.642	5.19575	3.39418	0.15206	0.130032	0.153405	0.401743	0.675616	0.520684	6.6799	2.391e-11	1.91998	2	0.382896	0	6.6799
rs9748016	100126785_TGI_at	VPS53	A_C	3.89099	1.86409	3.11409	0.0708958	0.0730996	0.0751046	0.275855	0.136264	0.233882	5.14406	2.68862e-07	1.95923	2	0.375456	0	5.14406
rs13097876	100126786_TGI_at	DCBLD2	C_G	-2.83517	-1.56251	-3.34193	0.145667	0.141167	0.142682	-0.412991	-0.220574	-0.476834	-4.44819	8.6596e-06	1.76783	2	0.413162	0	-4.44819
rs12108520	100126787_TGI_at	UGT8	A_C	7.77593	1.52399	3.23743	0.0683228	0.0758919	0.0792716	0.531273	0.115658	0.256636	7.6815	1.57652e-14	17.4507	2	0.000162415	0.206688	2.38928
rs3851427	100126793_TGI_at	NA	A_G	3.34093	2.60689	2.0716	0.0693469	0.072591	0.0768956	0.231683	0.189237	0.159297	4.68857	2.75125e-06	0.501274	2	0.778305	0	4.68857
rs2836834	100126794_TGI_at	NA	A_G	-0.780625	-2.56964	-3.92805	0.0704347	0.0714504	0.076561	-0.0549831	-0.183602	-0.300735	-4.04761	5.17425e-05	5.61307	2	0.0604141	0.0977999	-2.5196
rs16910478	100126795_TGI_at	PDE6H	A_G	-1.67582	-2.93955	-4.60938	0.107816	0.108603	0.104042	-0.18068	-0.319244	-0.479569	-5.38731	7.15183e-08	3.99452	2	0.135707	0.106656	-3.76775
rs3804186	100126799_TGI_at	TMEM33	C_T	-3.545	-4.63211	-4.56259	0.123401	0.11791	0.104982	-0.437458	-0.546172	-0.478988	-7.36192	1.81188e-13	0.418513	2	0.811187	0	-7.36192
rs8077048	100126809_TGI_at	ALDOC	C_T	-3.51314	-1.1708	-3.35901	0.0769499	0.0831783	0.0804427	-0.270336	-0.0973848	-0.270208	-4.73397	2.20169e-06	2.98593	2	0.224706	0.0562746	-3.81217
rs10047979	100126811_TGI_at	MTMR10	A_G	-3.07699	-2.84901	-2.95935	0.0910118	0.0898324	0.0935242	-0.280042	-0.255933	-0.276771	-5.12545	2.96822e-07	0.0417706	2	0.979331	0	-5.12545
rs2836998	100126812_TGI_at	SH3BGR	C_T	8.20328	3.48702	2.54623	0.0708316	0.0792123	0.0814062	0.581051	0.276215	0.207279	8.68543	0	14.2625	2	0.000799704	0.190726	3.00953
rs378189	100126818_TGI_at	NA	A_G	-10.1365	-5.91659	-5.73503	0.0656489	0.0698288	0.0772894	-0.66545	-0.413149	-0.443257	-12.8555	0	8.23445	2	0.0162896	0.124919	-6.148
rs3110496	100126824_TGI_at	ABHD15	A_G	-2.97391	-2.27492	-4.02774	0.0723999	0.0832396	0.0779151	-0.215311	-0.189363	-0.313822	-5.3681	7.95719e-08	1.384	2	0.500575	0	-5.3681
rs912514	100126833_TGI_at	ATP8A2	A_G	-7.34037	-5.41462	-4.95019	0.0670022	0.0715054	0.0763328	-0.491821	-0.387174	-0.377862	-10.3456	0	1.65516	2	0.437106	0	-10.3456
rs1713459	100126837_TGI_at	PNP	A_G	5.51844	6.04385	4.28638	0.0770666	0.0881688	0.0887473	0.425287	0.532879	0.380404	9.11212	0	1.58853	2	0.451914	0	9.11212
rs10779071	100126840_TGI_at	NA	G_C	NaN	NaN	-4.8979	NaN	NaN	0.468615	NaN	NaN	-2.29523	-4.8979	9.6866e-07	0	0	1	0	-4.8979
rs4078333	100126843_TGI_at	NA	G_C	-8.36999	-1.59467	-3.25322	0.0654501	0.0817445	0.0767852	-0.547817	-0.130356	-0.249799	-8.44277	0	18.033	2	0.000121388	0.210587	-2.42466
rs7212233	100126844_TGI_at	KCNAB3	A_C	1.89991	2.48742	4.36544	0.0703721	0.0748345	0.0721894	0.1337	0.186145	0.315138	5.03351	4.81572e-07	3.39788	2	0.182877	0.0605635	3.87504
rs34988193	100126845_TGI_at	SPG21	A_G	-5.86412	-4.75538	-4.24969	0.0676564	0.0750906	0.0798074	-0.396746	-0.357084	-0.339157	-8.66374	0	0.332207	2	0.846958	0	-8.66374
rs1107651	100126846_TGI_at	RAPGEFL1	C_T	-4.29399	-2.15067	-5.47885	0.29989	0.356729	0.292031	-1.28773	-0.767208	-1.59999	-7.17294	7.34079e-13	3.2665	2	0.195294	0.250477	-5.40285
rs17198746	100126859_TGI_at	NAA16	A_G	-2.34324	-3.15973	-2.65613	0.203573	0.22206	0.207282	-0.47702	-0.70165	-0.550568	-4.65625	3.22024e-06	0.568874	2	0.752438	0	-4.65625
rs11724606	100126860_TGI_at	NA	A_G	1.91524	1.47541	4.28187	0.105856	0.114324	0.0999927	0.202739	0.168674	0.428156	4.61353	3.9589e-06	3.67495	2	0.159219	0.097516	3.2691
rs693364	100126872_TGI_at	NA	C_T	-3.41839	-3.21055	-4.92509	0.0717717	0.0741269	0.071263	-0.245344	-0.237988	-0.350977	-6.69942	2.0925e-11	1.54608	2	0.461608	0	-6.69942
rs2888334	100126885_TGI_at	FAM119B	G_C	-5.85314	-5.28781	-4.19892	0.0781465	0.0794066	0.0812641	-0.457402	-0.419887	-0.341221	-8.88983	0	1.09729	2	0.577731	0	-8.88983
rs650682	100126886_TGI_at	PRUNE2	A_G	-10.9461	-2.85022	-4.90731	0.0729914	0.0865914	0.0841667	-0.798975	-0.246805	-0.413032	-11.5795	0	26.1755	2	2.07041e-06	0.281808	-2.88625
rs1370780	100126887_TGI_at	C12orf73	A_C	8.23774	6.77069	9.14322	0.0767527	0.0933129	0.0804263	0.632269	0.631792	0.735356	13.982	0	1.06859	2	0.586082	0	13.982
rs4802091	100126894_TGI_at	EGLN2	G_C	-1.55713	-2.79351	-3.10899	0.0711789	0.0731444	0.0790979	-0.110834	-0.20433	-0.245914	-4.20623	2.59662e-05	1.74554	2	0.417793	0	-4.20623
rs3821750	100126900_TGI_at	C3orf70	C_T	4.46555	2.07744	3.09123	0.092	0.10392	0.0978498	0.41083	0.215887	0.302476	5.70249	1.18068e-08	2.0088	2	0.366264	0.00648874	5.62631
rs2281415	100126914_TGI_at	IVNS1ABP	C_T	-2.74716	-2.66364	-4.83334	0.0732494	0.0801826	0.0819783	-0.201227	-0.213577	-0.396229	-5.77922	7.5048e-09	3.73152	2	0.154779	0.0729344	-4.32172
rs11080055	100126919_TGI_at	TMEM199	A_C	4.83863	1.97049	4.07006	0.0651824	0.073319	0.0761619	0.315393	0.144474	0.309983	6.37864	1.78669e-10	3.63555	2	0.162387	0.0645804	4.65034
rs11668042	100126923_TGI_at	LTBP4	C_T	-3.62867	-2.71335	-0.993892	0.120682	0.149182	0.140398	-0.437914	-0.404783	-0.13954	-4.369	1.24819e-05	2.88373	2	0.236486	0.090589	-3.53624
rs715109	100126925_TGI_at	MGRN1	C_T	-3.86428	-2.84658	-4.21552	0.0702441	0.0766764	0.0791317	-0.271442	-0.218265	-0.333582	-6.2792	3.40321e-10	1.09617	2	0.578056	0	-6.2792
rs10932647	100126929_TGI_at	NA	T_C	7.02351	4.39581	5.11311	0.0667185	0.0755449	0.0783063	0.468598	0.332081	0.400389	9.69281	0	1.84278	2	0.397965	0	9.69281
rs12052925	100126935_TGI_at	NA	T_G	-6.51087	-4.71228	-5.40994	0.201713	0.17559	0.243497	-1.31333	-0.827428	-1.3173	-9.17354	0	4.32453	2	0.115064	0.22096	-6.4858
rs2722685	100126936_TGI_at	ZNF229	C_T	-2.87465	-3.78331	-5.24542	0.0877356	0.0872797	0.084151	-0.252209	-0.330206	-0.441407	-6.92861	4.24993e-12	2.45942	2	0.292377	0.0413978	-6.21307
rs1265109	100126937_TGI_at	CCHCR1	A_C	4.30784	4.1622	3.82558	0.0740748	0.0861702	0.0930816	0.319102	0.358657	0.356091	7.02759	2.10121e-12	0.155627	2	0.925137	0	7.02759
rs4876225	100126940_TGI_at	CSMD1	C_T	-3.16539	-1.83469	-1.95947	0.0719777	0.0758567	0.0837049	-0.227838	-0.139174	-0.164018	-4.08118	4.48079e-05	0.767799	2	0.6812	0	-4.08118
rs8058933	100126943_TGI_at	ADAMTS18	A_C	-4.73011	-2.15511	-1.81557	0.0673405	0.0736837	0.0747914	-0.318528	-0.158797	-0.135789	-5.21458	1.84236e-07	4.06217	2	0.131193	0.0729768	-3.51872
rs11133847	100126945_TGI_at	PLEKHG4B	A_G	-5.5883	-3.50284	-3.50258	0.0678601	0.0719348	0.0802662	-0.379223	-0.251976	-0.281139	-7.38647	1.50768e-13	1.81972	2	0.40258	0	-7.38647
rs2646934	100126946_TGI_at	C6orf129	C_T	6.68351	3.93193	3.77118	0.0805635	0.083804	0.08583	0.538447	0.329511	0.32368	8.41017	0	4.44932	2	0.108104	0.0922624	5.56304
rs959558	100126947_TGI_at	MEGF9	G_C	3.907	2.00518	2.52016	0.0738575	0.0807333	0.0817856	0.288561	0.161885	0.206113	4.96769	6.77537e-07	1.40362	2	0.495688	0	4.96769
rs4698119	100126951_TGI_at	BST1	A_G	-4.03112	-0.708	-2.61599	0.0694787	0.0852004	0.0801378	-0.280077	-0.0603219	-0.20964	-4.56553	4.98227e-06	4.02781	2	0.133466	0.07856	-2.97862
rs2710678	100126952_TGI_at	SMC6	A_G	-4.73976	0.152266	-1.91083	0.240431	0.338827	0.387418	-1.13958	0.0515918	-0.740291	-4.55996	5.11631e-06	8.22024	2	0.0164058	0.560045	-1.69544
rs4987018	100126961_TGI_at	PGP	G_T	-3.79494	-1.8171	-1.50509	0.200826	0.204431	0.209147	-0.762123	-0.371472	-0.314784	-4.15902	3.19621e-05	2.87397	2	0.237643	0.135365	-3.43571
rs17397406	100126965_TGI_at	NA	C_T	-1.07257	-2.27414	-3.3909	0.983319	0.69445	0.465676	-1.05468	-1.57928	-1.57906	-4.15855	3.20269e-05	0.246349	2	0.88411	0	-4.15855
rs9662096	100126966_TGI_at	LPAR3	A_T	-3.14892	-1.01866	-3.54199	0.0789736	0.0806621	0.0829775	-0.248681	-0.0821671	-0.293906	-4.43101	9.37931e-06	3.77052	2	0.151789	0.0760745	-3.24049
rs6069014	100126967_TGI_at	BPI	G_A	-3.9399	-0.0162747	-2.57076	0.0980783	0.115103	0.110198	-0.386418	-0.00187326	-0.283292	-4.07944	4.51441e-05	6.66051	2	0.035784	0.16421	-2.0244
rs9872260	100126972_TGI_at	RFT1	C_T	4.82101	3.574	2.76875	0.0706922	0.0728651	0.0823137	0.340807	0.26042	0.227906	6.5608	5.35216e-11	1.21146	2	0.545677	0	6.5608
rs1466648	100126973_TGI_at	NA	A_G	-3.37686	-2.84191	-3.32272	0.0750536	0.0850839	0.0815298	-0.253446	-0.241801	-0.270901	-5.5132	3.52363e-08	0.062348	2	0.969307	0	-5.5132
rs2070005	100126975_TGI_at	SERPINA5	A_T	3.27902	-0.597685	2.97541	0.277683	0.94724	0.293813	0.910527	-0.566152	0.874213	4.38032	1.18504e-05	2.27917	2	0.319952	0.142034	3.72046
rs6503766	100126982_TGI_at	NA	A_G	-5.65064	-4.54494	-4.40501	0.0703507	0.0773723	0.0749157	-0.397526	-0.351652	-0.330004	-8.47311	0	0.455184	2	0.796449	0	-8.47311
rs2760319	100126987_TGI_at	TPRG1L	A_G	-5.31315	-3.63408	-4.17794	0.089046	0.102963	0.102686	-0.473115	-0.374176	-0.429014	-7.66478	1.79856e-14	0.528459	2	0.767797	0	-7.66478
rs10120108	100126989_TGI_at	GADD45G	A_C	-3.43015	-2.71088	-1.5604	0.0944631	0.092009	0.0987419	-0.324023	-0.249426	-0.154077	-4.49327	7.01373e-06	1.55001	2	0.460702	0	-4.49327
rs2764804	100126990_TGI_at	STAM	G_A	1.29479	3.03768	3.86856	0.0740159	0.0770822	0.0815495	0.0958347	0.234151	0.315479	4.57957	4.65936e-06	4.14862	2	0.125643	0.080314	3.28683
rs1052990	100126991_TGI_at	CAV2	G_T	-5.41751	-2.24284	-0.383023	0.0710024	0.0727168	0.0802945	-0.384656	-0.163092	-0.0307546	-4.948	7.49815e-07	11.4429	2	0.00327503	0.162	-1.89596
rs969029	100126994_TGI_at	RABGAP1L	G_T	4.18433	3.90063	3.68516	0.0780788	0.0739202	0.0791736	0.326708	0.288335	0.291767	6.78537	1.15792e-11	0.151001	2	0.927279	0	6.78537
rs3746794	100126996_TGI_at	TBC1D20	C_T	6.46984	4.02079	5.49996	0.0652161	0.0706549	0.0697091	0.421938	0.284089	0.383397	9.31804	0	2.14183	2	0.342694	0.0182383	8.96048
rs1190234	100126999_TGI_at	CDC42BPB	A_G	-6.56854	-5.68031	-4.89943	0.0902721	0.0966769	0.10477	-0.592956	-0.549155	-0.513313	-9.97063	0	0.338582	2	0.844263	0	-9.97063
rs6886425	100127003_TGI_at	ATG10	A_C	-5.45731	-3.39155	-6.52951	0.0977729	0.0906896	0.090112	-0.533578	-0.307578	-0.588388	-8.83876	0	5.35013	2	0.0689023	0.120092	-5.42732
rs1344072	100127004_TGI_at	NA	G_A	2.9564	1.28062	2.92639	0.0722023	0.0733062	0.0784229	0.213459	0.0938776	0.229496	4.09563	4.21019e-05	1.98881	2	0.369944	0	4.09563
rs12229020	100127005_TGI_at	CLEC1B	G_C	-5.86408	-4.13202	-4.39411	0.0728546	0.0826021	0.0837533	-0.427225	-0.341314	-0.368021	-8.40503	0	0.655144	2	0.720671	0	-8.40503
rs3759722	100127017_TGI_at	CPSF2	G_T	2.61211	2.22032	3.91187	0.075524	0.0821578	0.0873314	0.197277	0.182417	0.341629	4.91713	8.78226e-07	2.1495	2	0.341384	0.0222908	4.81917
rs2299416	100127020_TGI_at	NA	C_T	-3.51417	-3.13224	-3.77885	0.0713172	0.0787927	0.0747523	-0.250621	-0.246797	-0.282478	-6.02127	1.73056e-09	0.135787	2	0.93436	0	-6.02127
rs733602	100127022_TGI_at	EIF4E2	A_G	6.57008	5.09697	5.42508	0.074257	0.0749362	0.080457	0.487875	0.381947	0.436486	9.87534	0	1.00832	2	0.604013	0	9.87534
rs9818926	100127024_TGI_at	NA	G_T	5.20685	2.10533	2.78937	0.0692139	0.075832	0.0791533	0.360386	0.159651	0.220788	6.02413	1.70018e-09	4.08617	2	0.129628	0.0762148	4.07058
rs3087653	100127025_TGI_at	PSIP1	A_C	-2.44179	-3.17111	-3.27573	0.160412	0.187058	0.194317	-0.391693	-0.593183	-0.636529	-4.94765	7.51161e-07	1.15207	2	0.562124	0	-4.94765
rs11084514	100127031_TGI_at	ZNF134	C_T	-4.30316	-1.98576	-1.41122	0.0977981	0.10747	0.109061	-0.420841	-0.213409	-0.153909	-4.63746	3.52718e-06	3.78478	2	0.150711	0.0988741	-3.23076
rs670942	100127032_TGI_at	FZD8	A_C	2.02356	3.18109	1.90223	0.0705722	0.0749496	0.0792092	0.142807	0.238421	0.150674	4.08767	4.35727e-05	1.01677	2	0.601468	0	4.08767
rs6804208	100127037_TGI_at	OXNAD1	A_G	-3.9349	-0.0789168	-3.11592	0.0909917	0.0982542	0.113111	-0.358043	-0.00775391	-0.352444	-4.10081	4.11701e-05	8.25504	2	0.0161228	0.17745	-2.02076
rs9430171	100127038_TGI_at	TARDBP	T_C	2.99105	1.94153	3.97769	0.0920788	0.101118	0.102111	0.275412	0.196324	0.406167	5.11259	3.17779e-07	2.17737	2	0.336659	0.0292854	4.92053
rs9579674	100127046_TGI_at	LOC400099	A_C	-4.91763	-2.87658	-2.52092	0.123789	0.135807	0.126568	-0.608748	-0.39066	-0.319067	-6.02133	1.72985e-09	2.89982	2	0.234592	0.0862684	-4.95431
rs2822642	100127049_TGI_at	HSPA13	A_C	2.01573	1.56948	4.49827	0.0773994	0.0803547	0.089186	0.156016	0.126115	0.401182	4.40231	1.07104e-05	6.16221	2	0.0459086	0.118513	2.67986
rs13033012	100127050_TGI_at	MRPL30	C_T	-3.99707	-2.03289	-2.93192	0.0696814	0.0774096	0.0790856	-0.278521	-0.157366	-0.231872	-5.26946	1.36826e-07	1.35959	2	0.506721	0	-5.26946
rs2187025	100127052_TGI_at	CDH19	G_T	3.12181	3.79384	3.53173	0.0689597	0.0686204	0.0766176	0.215279	0.260335	0.270593	5.99931	1.98154e-09	0.34412	2	0.841929	0	5.99931
rs3800506	100127059_TGI_at	CCDC90A	C_T	6.10646	4.1106	4.01845	0.0716736	0.0743809	0.0799782	0.437672	0.30575	0.321388	8.30525	0	1.93843	2	0.37938	0	8.30525
rs2235982	100127063_TGI_at	CUTA	C_T	3.89431	2.8089	3.10877	0.0896121	0.119875	0.0992242	0.348978	0.336717	0.308465	5.68861	1.28078e-08	0.0936915	2	0.954235	0	5.68861
rs11580704	100127066_TGI_at	LOC284581	T_G	-4.61997	-5.2647	-5.83	0.078262	0.0743515	0.0847373	-0.361568	-0.391439	-0.494018	-8.97351	0	1.42799	2	0.489685	0	-8.97351
rs2837014	100127070_TGI_at	LCA5L	A_G	6.93729	3.9321	3.54257	0.0679648	0.071631	0.0756622	0.471492	0.28166	0.268039	8.49986	0	5.27601	2	0.0715039	0.091744	5.10366
rs2832087	100127072_TGI_at	NA	C_T	-2.60947	-3.74424	-2.98415	0.0738691	0.0786254	0.0853751	-0.192759	-0.294393	-0.254772	-5.3273	9.96833e-08	0.90776	2	0.635159	0	-5.3273
rs332811	100127073_TGI_at	FAM134B	A_G	5.84835	5.26296	5.3231	0.0731999	0.068635	0.0784343	0.428098	0.361223	0.417514	9.42758	0	0.516362	2	0.772455	0	9.42758
rs2676624	100127075_TGI_at	KIAA1958	C_T	-5.56581	-0.309558	-3.52869	0.072376	0.0805097	0.0783385	-0.402831	-0.0249224	-0.276432	-5.72029	1.0634e-08	12.3855	2	0.00204421	0.175468	-2.13964
rs4820301	100127081_TGI_at	TRIOBP	A_G	5.72214	3.05892	5.58112	0.075949	0.0794588	0.0755086	0.434591	0.243058	0.421423	8.3775	0	3.73928	2	0.154179	0.0717605	6.06536
rs138437	100127082_TGI_at	DDX17	C_T	-5.10728	-2.57361	-3.71199	0.30486	0.250407	0.280697	-1.557	-0.64445	-1.04195	-6.20926	5.32342e-10	5.35807	2	0.0686294	0.359956	-4.03186
rs3763462	100127083_TGI_at	NRCAM	T_A	4.6252	3.49122	3.57804	0.0717077	0.0734613	0.0811012	0.331663	0.25647	0.290183	6.77248	1.26597e-11	0.538997	2	0.763762	0	6.77248
rs6743749	100127084_TGI_at	CCDC115	A_G	3.22445	2.39802	3.52765	0.090302	0.0902489	0.0873898	0.291174	0.216418	0.30828	5.29811	1.17005e-07	0.596529	2	0.742105	0	5.29811
rs17816376	100127087_TGI_at	PEX11A	C_T	-2.53992	-2.1505	-3.42361	0.0914769	0.0867817	0.0895247	-0.232344	-0.186624	-0.306497	-4.66383	3.10384e-06	0.936799	2	0.626003	0	-4.66383
rs6696420	100127088_TGI_at	CNST	C_T	2.42839	2.61968	2.46103	0.0735123	0.0740681	0.0786622	0.178517	0.194035	0.19359	4.32994	1.49149e-05	0.0282137	2	0.985992	0	4.32994
rs206827	100127094_TGI_at	SRD5A2	T_C	5.0697	2.93292	2.43676	0.0680943	0.0746708	0.0808362	0.345218	0.219003	0.196979	6.23511	4.51457e-10	2.47194	2	0.290553	0.0361188	5.47779
rs2268684	100127095_TGI_at	UBR2	C_T	3.38098	3.7862	2.98808	0.0688874	0.0748233	0.0754777	0.232907	0.283296	0.225533	5.84566	5.04578e-09	0.35794	2	0.836131	0	5.84566
rs10120023	100127096_TGI_at	FCN1	C_T	6.05159	2.20602	1.77651	0.0683612	0.0750556	0.0773517	0.413694	0.165574	0.137416	6.11427	9.69995e-10	9.11485	2	0.010489	0.138623	2.66711
rs7074482	100127105_TGI_at	MMS19	A_G	-2.2809	-3.0154	-2.13735	0.0769555	0.0767767	0.0834588	-0.175528	-0.231513	-0.178381	-4.31206	1.61741e-05	0.329281	2	0.848199	0	-4.31206
rs1051340	100127108_TGI_at	NA	A_G	-2.77785	-1.38381	-2.91217	0.070852	0.0775552	0.076088	-0.196817	-0.107322	-0.221582	-4.12715	3.67289e-05	1.22871	2	0.54099	0	-4.12715
rs1368468	100127113_TGI_at	EID2B	C_T	4.16696	2.49558	3.11235	0.0768346	0.0772801	0.082388	0.320166	0.192859	0.25642	5.64959	1.60831e-08	1.36476	2	0.505414	0	5.64959
rs2239865	100127115_TGI_at	VPS37A	A_G	-1.70179	-1.13708	-4.29287	0.0789798	0.0868304	0.0815899	-0.134407	-0.0987327	-0.350255	-4.16364	3.1321e-05	5.43707	2	0.0659713	0.108021	-2.49159
rs10948512	100127117_TGI_at	C6orf141	C_T	-3.91009	-4.34072	-3.38038	0.0710428	0.0719625	0.0791057	-0.277784	-0.312369	-0.267408	-6.73895	1.59535e-11	0.20244	2	0.903734	0	-6.73895
rs1865111	100127118_TGI_at	LMNB2	A_G	2.10168	4.36808	3.92504	0.0849521	0.0863942	0.0877053	0.178542	0.377377	0.344247	5.96464	2.45177e-09	3.09951	2	0.212299	0.0640197	4.81638
rs7372346	100127126_TGI_at	ITGA9	A_C	-3.37139	-2.89588	-0.499094	0.065567	0.0723484	0.0807704	-0.221052	-0.209512	-0.040312	-4.18594	2.83986e-05	3.48223	2	0.175325	0.0625231	-2.96987
rs9557073	100127140_TGI_at	NA	C_T	6.4453	3.61041	4.76237	0.0652446	0.072939	0.0764127	0.420521	0.26334	0.363906	8.68989	0	2.60112	2	0.272379	0.0391381	7.52727
rs6986654	100127143_TGI_at	LOC286059	G_T	3.53342	1.05658	3.18456	0.0776693	0.0839826	0.0851852	0.274439	0.0887346	0.271277	4.55162	5.3235e-06	3.28234	2	0.193754	0.0658332	3.50612
rs1822842	100127144_TGI_at	GYPE	A_G	1.93475	1.86141	3.892	0.0702281	0.069677	0.0771945	0.135874	0.129697	0.300441	4.27518	1.90983e-05	3.34889	2	0.187412	0.0593603	3.41385
rs1286940	100127145_TGI_at	C14orf143	A_G	-3.44709	-2.28653	-4.10697	0.123793	0.136268	0.125438	-0.426726	-0.311581	-0.515172	-5.75601	8.61253e-09	1.20932	2	0.546261	0	-5.75601
rs8180172	100127147_TGI_at	NA	A_G	3.85467	2.26898	0.94576	0.0689656	0.0763351	0.0759493	0.26584	0.173203	0.0718298	4.23483	2.2872e-05	3.57931	2	0.167018	0.0654717	3.05345
rs7838490	100127150_TGI_at	MMP16	A_G	-2.82983	-2.24152	-3.65615	0.0867818	0.0931673	0.100742	-0.245577	-0.208837	-0.368329	-4.93357	8.07405e-07	1.4618	2	0.481475	0	-4.93357
rs4794820	100127152_TGI_at	ORMDL3	G_A	-2.7776	-2.28716	-4.26223	0.0675515	0.0769789	0.0751976	-0.187631	-0.176063	-0.320509	-5.32577	1.00525e-07	2.32301	2	0.313015	0.0293919	-4.98023
rs574853	100127155_TGI_at	ZYG11B	T_A	4.48358	3.97182	4.58297	0.068752	0.0722874	0.0754295	0.308255	0.287113	0.345691	7.50332	6.21725e-14	0.320767	2	0.851817	0	7.50332
rs10940462	100127156_TGI_at	DHX29	G_A	-3.04788	-1.6254	-2.66322	0.118292	0.145591	0.125683	-0.36054	-0.236643	-0.334721	-4.34864	1.36982e-05	0.458914	2	0.794965	0	-4.34864
rs8055894	100127163_TGI_at	TMEM159	A_G	6.15109	4.91914	2.34821	0.0913348	0.0959109	0.118096	0.561808	0.471799	0.277313	8.13837	4.44089e-16	3.65015	2	0.161206	0.0917661	5.72663
rs6978050	100127166_TGI_at	AGBL3	A_G	-2.34821	-3.06837	-2.78263	0.075833	0.081742	0.0803421	-0.178072	-0.250815	-0.223562	-4.69102	2.71841e-06	0.440316	2	0.802392	0	-4.69102
rs7947185	100127172_TGI_at	MLL	C_T	2.75461	2.41127	1.95946	0.0720239	0.0776329	0.0729715	0.198398	0.187194	0.142985	4.10888	3.97583e-05	0.322198	2	0.851208	0	4.10888
rs35872782	100127174_TGI_at	LOC285141	C_T	6.07409	3.13791	3.28128	0.0686387	0.0782182	0.0790906	0.416917	0.245442	0.259518	7.45814	8.77076e-14	3.48403	2	0.175167	0.0647609	5.466
rs6854173	100127177_TGI_at	PDLIM5	A_G	5.37432	4.88008	4.01739	0.0714732	0.069944	0.0753565	0.38412	0.341332	0.302736	8.27102	2.22045e-16	0.61638	2	0.734776	0	8.27102
rs11755402	100127193_TGI_at	NA	A_G	-3.203	-2.40032	-4.38637	0.136051	0.131386	0.149201	-0.435772	-0.315369	-0.654452	-5.591	2.25759e-08	2.93627	2	0.230355	0.0948744	-4.72895
rs11154905	100127194_TGI_at	IL20RA	A_C	3.63069	1.69019	5.03536	0.158305	0.163304	0.158047	0.574758	0.276015	0.795825	6.04206	1.5216e-09	5.25592	2	0.0722255	0.203977	3.68327
rs10488188	100127196_TGI_at	COPG2	C_T	7.96168	6.03301	4.82706	0.19144	0.204239	0.20108	1.52418	1.23217	0.970624	10.952	0	3.98894	2	0.136086	0.198296	7.69129
rs9398120	100127198_TGI_at	PDSS2	T_G	6.3663	3.59184	4.29821	0.0688274	0.0747683	0.0807333	0.438176	0.268556	0.347009	8.36281	0	2.80552	2	0.245918	0.0473559	6.96478
rs7083149	100127216_TGI_at	NA	C_G	3.36169	4.07179	1.10703	0.0746877	0.0816405	0.0856258	0.251077	0.332423	0.0947901	5.04176	4.61279e-07	4.14598	2	0.125809	0.0834169	3.41819
rs246722	100127219_TGI_at	PCDHB17	A_C	5.12055	2.29972	1.76739	0.0666111	0.0786154	0.0754054	0.341086	0.180793	0.133271	5.59222	2.24187e-08	4.81845	2	0.0898851	0.0871126	3.3898
rs6585285	100127222_TGI_at	NA	G_A	-3.38467	-2.46678	-1.36386	0.0706767	0.0704465	0.0769638	-0.239217	-0.173776	-0.104968	-4.25178	2.12075e-05	1.65277	2	0.437629	0	-4.25178
rs750997	100127226_TGI_at	SYNJ2	A_C	7.73954	2.90275	5.73391	0.0817787	0.0868587	0.0836092	0.63293	0.252129	0.479408	9.61265	0	10.2501	2	0.00594586	0.170719	4.15344
rs12231415	100127227_TGI_at	MUC8	G_A	2.62914	0.579242	8.58991	0.0730251	0.0833337	0.0727991	0.191993	0.0482704	0.625338	7.26375	3.76588e-13	31.2384	2	1.64694e-07	0.291407	1.66713
rs4842266	100127231_TGI_at	PAWR	A_G	-4.5199	-3.61368	-6.64287	0.0716171	0.0780022	0.0717233	-0.323702	-0.281875	-0.476449	-8.62786	0	3.88269	2	0.143511	0.0715225	-6.12007
rs17039223	100127232_TGI_at	SH3BP5	G_T	1.66289	3.91183	1.37448	0.151781	0.123582	0.14972	0.252394	0.483431	0.205787	4.3129	1.61128e-05	2.48272	2	0.288991	0.0693658	3.6776
rs7835676	100127236_TGI_at	NA	T_G	7.20566	3.93501	5.49707	0.0840548	0.0905476	0.092231	0.605671	0.356306	0.507	9.72176	0	4.09661	2	0.128953	0.0909994	6.70427
rs211289	100127237_TGI_at	ZEB1	G_T	-2.50365	-3.61963	-0.359483	0.148012	0.138059	0.195062	-0.370569	-0.499724	-0.0701213	-4.21874	2.45676e-05	3.23751	2	0.198145	0.124403	-2.97886
rs522115	100127240_TGI_at	SNAP91	A_G	2.61329	2.03675	3.39297	0.125589	0.170123	0.160911	0.3282	0.346498	0.545967	4.48312	7.35606e-06	1.24436	2	0.536772	0	4.48312
rs236916	100127241_TGI_at	PAFAH1B2	A_G	3.7296	1.78745	3.54812	0.103923	0.0901923	0.110173	0.387589	0.161214	0.390907	4.91153	9.03668e-07	3.75187	2	0.153212	0.0946333	3.80324
rs2925756	100127245_TGI_at	PLA2R1	A_G	-3.71173	-2.15949	-4.70931	0.0781637	0.0814474	0.0806859	-0.290123	-0.175885	-0.379975	-6.12616	9.0025e-10	3.18243	2	0.203678	0.0615793	-4.84398
rs10209110	100127251_TGI_at	NA	C_T	-5.24051	-1.0529	-2.13975	0.0664564	0.073229	0.0767647	-0.348265	-0.0771026	-0.164257	-5.15236	2.57229e-07	7.97466	2	0.0185491	0.124495	-2.3977
rs762375	100127252_TGI_at	SIM2	G_C	3.3868	2.86102	4.79965	0.0706194	0.0718639	0.0741989	0.239174	0.205604	0.356129	6.32661	2.50611e-10	2.32522	2	0.312669	0.0291195	5.89818
rs2273606	100127258_TGI_at	MRS2	A_G	-3.95251	0.598215	-4.62473	0.0960751	0.0958598	0.0973653	-0.379737	0.0573448	-0.450288	-4.56765	4.93218e-06	16.3254	2	0.000285092	0.258081	-1.61753
rs1220397	100127259_TGI_at	RBP7	A_G	6.27772	4.26907	3.31104	0.0952574	0.109323	0.109324	0.598	0.466707	0.361974	8.20083	2.22045e-16	2.70017	2	0.259219	0.0617976	6.91991
rs7898005	100127260_TGI_at	CH25H	A_G	3.40416	3.00599	4.98019	0.0698658	0.0736217	0.0757073	0.237834	0.221306	0.377037	6.5005	8.00522e-11	2.63127	2	0.268304	0.0410269	5.71524
rs933057	100127262_TGI_at	MORN4	G_T	5.04395	4.79273	5.93849	0.0709705	0.0744841	0.0779687	0.357972	0.356982	0.463016	9.03453	0	1.277	2	0.528084	0	9.03453
rs41178	100127266_TGI_at	MTMR3	A_G	-4.95	-0.575466	-3.14979	0.0689568	0.0766148	0.0791155	-0.341336	-0.0440892	-0.249197	-5.22538	1.73799e-07	8.50409	2	0.0142351	0.134853	-2.39635
rs7084451	100127268_TGI_at	GOLGA7B	G_C	2.44739	3.07759	1.5208	0.17126	0.184133	0.181615	0.41914	0.566685	0.2762	4.0554	5.00496e-05	1.26152	2	0.532188	0	4.0554
rs2072181	100127270_TGI_at	CYP3A5	A_G	-4.98879	-3.40828	-3.79042	0.109419	0.11288	0.110368	-0.545868	-0.384726	-0.418343	-7.06023	1.66223e-12	1.18398	2	0.553226	0	-7.06023
rs7072972	100127272_TGI_at	NA	C_T	-3.3644	-3.57001	-0.342542	0.267605	0.258485	0.251788	-0.900331	-0.922794	-0.086248	-4.09471	4.22692e-05	6.96332	2	0.0307563	0.408343	-2.26291
rs3783447	100127274_TGI_at	GNPNAT1	C_T	3.68433	3.11804	0.281911	0.12414	0.119284	0.132169	0.457371	0.371933	0.03726	4.25516	2.08898e-05	5.92219	2	0.0517622	0.175164	2.35886
rs2236610	100127276_TGI_at	CLIC6	G_C	6.29329	4.47291	3.56779	0.0839716	0.0859113	0.0933191	0.528458	0.384274	0.332943	8.39597	0	2.71071	2	0.257856	0.0522416	7.13162
rs1887426	100127278_TGI_at	JAK2	A_C	-3.08526	-1.91127	-2.78697	0.0666913	0.0721811	0.0753035	-0.20576	-0.137958	-0.209869	-4.5087	6.5227e-06	0.630705	2	0.729532	0	-4.5087
rs17676673	100127281_TGI_at	MYL4	A_G	-9.56887	-11.305	-7.0018	0.0964479	0.0986618	0.118073	-0.922897	-1.11537	-0.82672	-16.3078	0	3.88154	2	0.143593	0.100767	-11.5184
rs2077079	100127283_TGI_at	MAT2A	A_C	-2.57827	-0.87506	-3.85172	0.0692349	0.0749933	0.073623	-0.178507	-0.0656236	-0.283575	-4.24942	2.14329e-05	4.30156	2	0.116393	0.0778568	-2.87343
rs9839538	100127287_TGI_at	ZIC4	C_T	2.72121	2.21389	2.33506	0.0863676	0.0848304	0.0924441	0.235024	0.187805	0.215863	4.18861	2.80674e-05	0.154078	2	0.925854	0	4.18861
rs9320678	100127292_TGI_at	MCM9	T_C	4.05694	3.02439	1.92311	0.109161	0.103245	0.116793	0.442859	0.312252	0.224607	5.253	1.49645e-07	1.91273	2	0.384286	0	5.253
rs16839515	100127293_TGI_at	ACAD11	T_C	3.89191	3.63022	5.00396	0.278209	0.263425	0.22907	1.08276	0.956291	1.14626	7.28809	3.14415e-13	0.299245	2	0.861033	0	7.28809
rs9368958	100127297_TGI_at	RAB44	G_C	-4.12337	-3.97356	-2.90631	0.0853385	0.0897632	0.0995689	-0.351882	-0.356679	-0.289378	-6.41635	1.39583e-10	0.30695	2	0.857722	0	-6.41635
rs8005907	100127298_TGI_at	ATG2B	C_T	-4.99166	-2.80716	-7.63978	0.120185	0.116369	0.114922	-0.599921	-0.326666	-0.877983	-8.94981	0	11.3647	2	0.00340553	0.253471	-3.7336
rs7300260	100127299_TGI_at	C12orf72	A_G	3.71392	1.25229	1.91985	0.0733571	0.0767882	0.0775379	0.272442	0.0961607	0.148861	4.05132	5.09287e-05	2.93194	2	0.230854	0.0517927	3.29404
rs12550364	100127301_TGI_at	NA	G_A	2.71226	1.28972	3.19886	0.0682549	0.0723486	0.0734056	0.185125	0.0933093	0.234814	4.15769	3.21479e-05	1.9517	2	0.376872	0	4.15769
rs5030094	100127304_TGI_at	TRA2B	C_T	-1.89253	-2.26656	-3.05616	0.293923	0.231395	0.247919	-0.556258	-0.52447	-0.757681	-4.16821	3.07002e-05	0.524173	2	0.769445	0	-4.16821
rs17087151	100127305_TGI_at	SLC28A3	G_T	-3.171	-2.28019	-3.21195	0.221562	0.215045	0.287874	-0.702574	-0.490345	-0.924638	-4.76094	1.92689e-06	1.50157	2	0.471996	0	-4.76094
rs12045264	100127307_TGI_at	TRIM58	A_G	-3.42362	-3.53379	-0.803276	0.0706171	0.0741478	0.0789182	-0.241766	-0.262023	-0.0633931	-4.6329	3.60572e-06	4.03629	2	0.132902	0.075155	-3.15098
rs10775436	100127315_TGI_at	CLUL1	C_T	4.50466	4.38859	2.4398	0.102063	0.104337	0.122109	0.45976	0.45789	0.297922	6.7135	1.90006e-11	1.28002	2	0.527287	0	6.7135
rs2241153	100127317_TGI_at	NA	G_T	-1.82195	-2.49187	-3.41201	0.0694385	0.0750624	0.0746974	-0.126513	-0.187046	-0.254868	-4.38415	1.16441e-05	1.58404	2	0.452928	0	-4.38415
rs11656637	100127320_TGI_at	RCVRN	C_T	5.88917	3.21159	5.78639	0.0812483	0.0864335	0.0982768	0.478485	0.277589	0.568668	8.45848	0	5.45198	2	0.0654812	0.11607	5.19778
rs594734	100127321_TGI_at	NRN1	T_A	-3.09437	-1.95171	-2.42267	0.0757522	0.0820297	0.0888877	-0.234405	-0.160099	-0.215346	-4.34097	1.41852e-05	0.463727	2	0.793054	0	-4.34097
rs10857722	100127323_TGI_at	LOC619207	T_A	-4.59605	-4.95782	-3.5439	0.104077	0.095147	0.109205	-0.478344	-0.471722	-0.387012	-7.61771	2.57572e-14	0.458726	2	0.79504	0	-7.61771
rs9926326	100127324_TGI_at	NA	C_T	3.30081	2.39017	2.66106	0.0684303	0.0774913	0.0798275	0.225876	0.185217	0.212426	4.85805	1.18546e-06	0.15679	2	0.924599	0	4.85805
rs9645935	100127325_TGI_at	CLDN10	A_T	4.79359	0.108163	1.87403	0.0697214	0.0792709	0.0828306	0.334216	0.00857418	0.155227	4.28146	1.85674e-05	9.65705	2	0.0079983	0.150842	1.72626
rs10447222	100127328_TGI_at	RPS14	A_G	4.98389	2.9657	3.22593	0.074916	0.0775435	0.0792156	0.373373	0.229971	0.255544	6.50852	7.58951e-11	2.02624	2	0.363085	0.00884302	6.43892
rs1180959	100127335_TGI_at	PARS2	G_T	-4.21984	-1.30778	-3.04887	0.0686805	0.0772468	0.0773921	-0.289821	-0.101022	-0.235958	-5.10871	3.24363e-07	3.43714	2	0.179322	0.0630148	-3.78034
rs7036960	100127338_TGI_at	GKAP1	T_G	4.9091	2.71668	2.39479	0.0676146	0.0731634	0.0815739	0.331927	0.198761	0.195352	5.98131	2.21356e-09	2.40739	2	0.300084	0.0333477	5.33271
rs1051992	100127340_TGI_at	PRKCDBP	C_T	5.65508	3.88051	3.59241	0.064779	0.0721054	0.0740494	0.36633	0.279806	0.266016	7.71303	1.22125e-14	1.28406	2	0.526222	0	7.71303
rs12981145	100127347_TGI_at	CEACAM22P	C_G	-1.83158	-2.714	-2.76222	0.0677778	0.0731836	0.0727741	-0.12414	-0.19862	-0.201018	-4.15592	3.23984e-05	0.789916	2	0.673708	0	-4.15592
rs4131085	100127349_TGI_at	TRPM7	G_A	2.77654	0.349418	3.8964	0.0977821	0.102889	0.103564	0.271496	0.0359512	0.403525	4.06366	4.83091e-05	6.52815	2	0.0382323	0.152545	2.24216
rs4732386	100127352_TGI_at	HIPK2	C_T	6.5731	3.45332	5.34557	0.0676193	0.0731488	0.0747639	0.444469	0.252607	0.399656	8.97154	0	3.94554	2	0.139071	0.0707982	6.31226
rs8049050	100127353_TGI_at	NA	A_G	-3.36018	-2.44985	-1.00702	0.0822949	0.0897051	0.0959229	-0.276525	-0.219764	-0.0965967	-4.10875	3.97814e-05	2.05864	2	0.357251	0.0152625	-3.96683
rs7151957	100127354_TGI_at	MAP3K9	C_T	-2.39648	-1.25365	-3.43925	0.0827127	0.0880144	0.0904296	-0.198219	-0.110339	-0.31101	-4.05201	5.07803e-05	2.53757	2	0.281173	0.045102	-3.62242
rs2402666	100127362_TGI_at	ASB15	T_A	-8.09387	-5.52877	0.413427	0.0659964	0.0709563	0.0778778	-0.534167	-0.392301	0.0321968	-8.36038	0	31.9712	2	1.14167e-07	0.276557	-1.81946
rs9879813	100127363_TGI_at	NA	G_T	-4.58634	-1.79678	-3.9076	0.0697679	0.0726215	0.0761992	-0.319979	-0.130485	-0.297756	-5.95657	2.57586e-09	4.10726	2	0.128268	0.0747421	-4.14247
rs9661038	100127364_TGI_at	WARS2	G_T	-6.08532	-5.71819	-6.42784	0.0676793	0.0723962	0.0718489	-0.41185	-0.413975	-0.461833	-10.5097	0	0.316001	2	0.853849	0	-10.5097
rs10952935	100127367_TGI_at	PMS2P11	C_T	-3.86602	-2.67432	-3.57557	0.0646439	0.0715783	0.079987	-0.249914	-0.191423	-0.285999	-5.79583	6.79842e-09	0.814804	2	0.665377	0	-5.79583
rs11177561	100127368_TGI_at	CPSF6	G_C	8.14104	5.78978	9.92139	0.102997	0.10024	0.0955354	0.838505	0.580366	0.947844	13.8511	0	7.32189	2	0.0257082	0.16238	7.18354
rs10121939	100127370_TGI_at	LPPR1	C_G	6.41936	4.27043	5.75964	0.111291	0.109288	0.124873	0.714416	0.466707	0.719225	9.37505	0	3.31277	2	0.190828	0.0931111	7.35984
rs1497947	100127371_TGI_at	TLL1	A_C	-3.78073	-2.10959	-3.19899	0.0706796	0.0747021	0.0768855	-0.267221	-0.15759	-0.245956	-5.27893	1.29938e-07	1.24539	2	0.536495	0	-5.27893
rs7167446	100127372_TGI_at	NA	C_T	3.07112	2.98076	1.12156	0.0767648	0.0874967	0.0868121	0.235754	0.260806	0.0973651	4.20496	2.61127e-05	2.09729	2	0.350413	0.0184294	4.07727
rs7168307	100127378_TGI_at	LOC729082	A_G	3.70827	1.82082	3.48388	0.0748413	0.086336	0.087658	0.277532	0.157202	0.30539	5.26057	1.43609e-07	1.68966	2	0.42963	0	5.26057
rs9808685	100127382_TGI_at	TMEM50B	G_T	3.1734	4.85691	7.06116	0.0666163	0.0738368	0.0700212	0.2114	0.358619	0.494431	8.58082	0	8.59693	2	0.0135894	0.127306	4.21462
rs7549747	100127385_TGI_at	NA	C_T	-5.61175	-3.55736	-2.97797	0.0658352	0.0721655	0.0736929	-0.369451	-0.256719	-0.219455	-7.17359	7.30527e-13	2.58365	2	0.274769	0.0380779	-6.20645
rs2233724	100127386_TGI_at	PRELP	C_T	-4.50985	-4.84627	-1.82386	0.105065	0.10252	0.116653	-0.473829	-0.496838	-0.212759	-6.66759	2.60036e-11	3.94469	2	0.13913	0.106391	-4.59201
rs9350149	100127389_TGI_at	OFCC1	T_C	-1.04054	-4.1047	-0.91827	0.305786	0.214776	0.30496	-0.318181	-0.881589	-0.280036	-4.15721	3.22157e-05	3.66631	2	0.159908	0.248909	-2.55263
rs17150460	100127392_TGI_at	OSBPL3	G_T	2.67661	2.3606	1.96643	0.0967212	0.0917889	0.100307	0.258885	0.216676	0.197246	4.04904	5.1428e-05	0.20747	2	0.901464	0	4.04904
rs6853272	100127393_TGI_at	RUFY3	C_T	-3.92048	-2.27656	-3.64324	0.205068	0.206926	0.22789	-0.803963	-0.471081	-0.830259	-5.62571	1.84749e-08	1.80557	2	0.405439	0	-5.62571
rs17164171	100127398_TGI_at	GSTK1	G_C	3.50128	3.85716	3.82077	0.154108	0.16903	0.163116	0.539575	0.651976	0.623229	6.41494	1.40878e-10	0.268383	2	0.874422	0	6.41494
rs10876220	100127400_TGI_at	ACVR1B	A_G	-6.2742	-4.26498	-6.35276	0.0661703	0.0763658	0.0734	-0.415166	-0.325698	-0.466292	-9.81597	0	1.79926	2	0.406721	0	-9.81597
rs11618695	100127402_TGI_at	NA	T_C	-5.54045	-2.81708	-4.12192	0.0732811	0.0751361	0.0859044	-0.40601	-0.211664	-0.354091	-7.19093	6.43485e-13	3.60982	2	0.164489	0.0698823	-5.3505
rs11806946	100127404_TGI_at	LRRIQ3	A_G	4.33616	4.21801	5.55185	0.0673377	0.0690102	0.0740249	0.291987	0.291086	0.410976	8.04247	8.88178e-16	1.8281	2	0.400897	0	8.04247
rs10193032	100127411_TGI_at	TPRKB	C_T	-3.00711	-1.96499	-4.47547	0.0731034	0.0735624	0.0793478	-0.21983	-0.144549	-0.355118	-5.32712	9.97837e-08	3.84616	2	0.146156	0.0723283	-3.92828
rs12461701	100127419_TGI_at	KIAA1683	C_T	-5.34896	-3.00174	-4.48358	0.0729285	0.0860943	0.0831605	-0.390091	-0.258433	-0.372857	-7.54554	4.50751e-14	1.50404	2	0.471413	0	-7.54554
rs809207	100127426_TGI_at	CEP152	A_G	4.52276	5.15884	1.62673	0.0988263	0.0931228	0.0977822	0.446967	0.480406	0.159065	6.59097	4.36959e-11	6.65913	2	0.0358087	0.147358	3.56972
rs3778554	100127441_TGI_at	NA	G_A	4.3906	2.5283	4.5525	0.140838	0.16915	0.141526	0.618361	0.427663	0.644296	6.78948	1.12537e-11	1.09143	2	0.579428	0	6.78948
rs2238650	100127442_TGI_at	C19orf60	A_G	-4.40838	-2.96124	-5.11467	0.068606	0.0745393	0.0722884	-0.302441	-0.220728	-0.369732	-7.2465	4.27658e-13	2.06251	2	0.356559	0.0126882	-7.11958
rs17837209	100127443_TGI_at	FAM124A	A_G	3.68834	2.78632	4.01118	0.115092	0.138087	0.137743	0.424499	0.384753	0.552513	6.00211	1.94771e-09	0.826216	2	0.661591	0	6.00211
rs897880	100127452_TGI_at	STYK1	G_T	3.20004	2.63646	3.09484	0.0751117	0.0742989	0.0823581	0.240361	0.195886	0.254885	5.11956	3.06243e-07	0.320234	2	0.852044	0	5.11956
rs6695849	100127461_TGI_at	PADI6	C_T	3.06923	3.8399	3.04429	0.0688647	0.0744815	0.0782131	0.211361	0.286001	0.238103	5.70515	1.16243e-08	0.548182	2	0.760263	0	5.70515
rs11029995	100127471_TGI_at	LGR4	A_C	3.79603	1.3144	1.8915	0.070965	0.0746932	0.0802655	0.269385	0.0981768	0.151822	4.14832	3.34923e-05	2.90664	2	0.233793	0.0506376	3.36675
rs4651259	100127473_TGI_at	IVNS1ABP	A_G	4.61667	2.20825	4.18743	0.0699337	0.0759609	0.0789007	0.322861	0.167741	0.330391	6.39813	1.57293e-10	2.95503	2	0.228204	0.0517182	5.23117
rs17372345	100127478_TGI_at	NA	A_C	3.64027	1.2814	2.64132	0.112195	0.130574	0.141871	0.408421	0.167318	0.374726	4.48315	7.35484e-06	2.13389	2	0.344059	0.0330324	4.28486
rs7254601	100127480_TGI_at	TMEM149	A_G	-8.67058	-6.85524	-8.77999	0.0691889	0.0867294	0.0738313	-0.599908	-0.594551	-0.648238	-14.0616	0	0.305746	2	0.858239	0	-14.0616
rs1965670	100127482_TGI_at	LOC285638	T_A	-2.15434	-3.13706	-4.47469	0.0820023	0.084509	0.0853765	-0.176661	-0.26511	-0.382033	-5.58218	2.37525e-08	3.01939	2	0.220978	0.0599347	-4.58124
rs3891126	100127483_TGI_at	APOBEC3H	G_C	2.84377	2.05764	3.02493	0.110882	0.117627	0.123347	0.315323	0.242035	0.373115	4.5535	5.27599e-06	0.597482	2	0.741751	0	4.5535
rs4932494	100127486_TGI_at	NA	G_T	3.11175	1.78367	2.31779	0.0691294	0.0756218	0.0738479	0.215113	0.134885	0.171164	4.22394	2.40072e-05	0.620001	2	0.733446	0	4.22394
rs9920421	100127491_TGI_at	NA	A_G	5.36654	4.22927	5.71107	0.073796	0.078954	0.0849525	0.39603	0.333918	0.48517	8.75462	0	1.70807	2	0.425694	0	8.75462
rs299002	100127492_TGI_at	NA	A_G	-3.44788	-4.73816	-2.9026	0.0776312	0.0744504	0.0881668	-0.267663	-0.352758	-0.255913	-6.50356	7.84424e-11	0.920855	2	0.631014	0	-6.50356
rs12100650	100127496_TGI_at	NA	A_G	-6.61455	-2.40487	-3.62147	0.0627625	0.0710732	0.075228	-0.415146	-0.170922	-0.272436	-7.61149	2.70894e-14	6.79616	2	0.0334374	0.107638	-3.90924
rs1465370	100127501_TGI_at	MEST	G_T	-5.62137	-1.847	-2.99869	0.0726045	0.080853	0.0820332	-0.408137	-0.149335	-0.245992	-6.28716	3.23327e-10	5.89722	2	0.0524125	0.109431	-3.48924
rs2368277	100127502_TGI_at	PDE1A	A_C	-3.28759	-1.06801	-2.99764	0.0913935	0.0971644	0.112019	-0.300464	-0.103773	-0.335792	-4.17438	2.98798e-05	3.13401	2	0.208669	0.0751404	-3.37138
rs6913961	100127506_TGI_at	SNX9	T_G	-3.93113	-2.32504	-4.23138	0.0822243	0.0835399	0.0865194	-0.323235	-0.194234	-0.366097	-6.02876	1.65227e-09	2.24673	2	0.325184	0.02953	-5.70338
rs1423249	100127511_TGI_at	ESM1	C_T	2.22286	2.53761	2.29385	0.105891	0.111074	0.120122	0.235382	0.281862	0.27554	4.04906	5.14234e-05	0.107744	2	0.947553	0	4.04906
rs12592002	100127513_TGI_at	NA	C_G	-2.06845	-3.3927	-1.40395	0.0697863	0.0684199	0.07519	-0.14435	-0.232128	-0.105563	-4.05062	5.10815e-05	1.67474	2	0.432847	0	-4.05062
rs3796818	100127516_TGI_at	LOC202025	T_C	-5.35818	-4.3176	-4.14529	0.0767948	0.0813662	0.0960596	-0.411481	-0.351306	-0.398195	-7.9881	1.33227e-15	0.30764	2	0.857426	0	-7.9881
rs10500284	100127522_TGI_at	RPS19	T_A	-4.55291	-2.20651	-2.00008	0.0706515	0.070345	0.0769829	-0.32167	-0.155217	-0.153972	-5.12507	2.97426e-07	3.62844	2	0.162965	0.0655025	-3.75513
rs6737057	100127525_TGI_at	SNED1	C_T	3.63619	2.47304	0.713578	0.0675599	0.0684568	0.0798163	0.24566	0.169297	0.0569551	4.17838	2.93596e-05	3.25728	2	0.196196	0.0568542	3.10572
rs7259841	100127527_TGI_at	NA	C_T	5.56086	3.67773	5.27386	0.0652692	0.0702615	0.0751814	0.362953	0.258403	0.396496	8.35725	0	2.03491	2	0.361513	0.00926473	8.30683
rs17393193	100127531_TGI_at	NA	T_C	9.15287	1.63436	2.73367	0.0767832	0.0825896	0.0835423	0.702787	0.134981	0.228378	8.20754	2.22045e-16	29.7495	2	3.46711e-07	0.301415	1.97868
rs2295319	100127532_TGI_at	CHMP4A	C_T	-3.5233	-2.27865	-2.12466	0.125029	0.155934	0.18155	-0.440516	-0.355318	-0.385733	-4.68452	2.80622e-06	0.19253	2	0.908223	0	-4.68452
rs2692596	100127537_TGI_at	SNX25	C_T	4.04908	1.40794	4.02907	0.067452	0.072209	0.0764065	0.273118	0.101666	0.307847	5.46926	4.51909e-08	4.59979	2	0.100269	0.0820103	3.60554
rs900888	100127538_TGI_at	HEATR6	G_A	-5.09207	-3.92304	-6.11705	0.187387	0.198795	0.176872	-0.95419	-0.779881	-1.08194	-8.84404	0	1.28922	2	0.524866	0	-8.84404
rs4696820	100127543_TGI_at	NA	C_T	6.0012	5.59404	3.96419	0.0680593	0.0693108	0.0744868	0.408437	0.387728	0.29528	9.07293	0	1.38703	2	0.499817	0	9.07293
rs7919427	100127547_TGI_at	ZNF37A	A_G	NaN	-4.4945	-4.30987	NaN	0.305084	0.321178	NaN	-1.3712	-1.38423	-6.22413	4.84236e-10	0.000865852	1	0.976525	0	-6.22413
rs11905314	100127550_TGI_at	SNORA71A	G_A	-3.27772	-6.18231	-3.34363	0.18629	0.148697	0.198377	-0.610606	-0.919292	-0.6633	-7.73512	1.04361e-14	2.02634	2	0.363066	0.0202799	-7.56367
rs7816792	100127552_TGI_at	MATN2	A_G	-4.15271	-1.22335	-2.0841	0.163803	0.146437	0.136147	-0.680228	-0.179143	-0.283744	-4.02988	5.58054e-05	5.6582	2	0.0590661	0.200623	-2.57602
rs10402325	100127553_TGI_at	ZNF584	G_A	6.93282	4.88082	5.47147	0.0829675	0.0905025	0.0880005	0.575199	0.441727	0.481492	10.0622	0	1.27525	2	0.528547	0	10.0622
rs13191445	100127556_TGI_at	TRIM38	A_G	2.34012	4.85915	3.16572	0.155173	0.103475	0.122559	0.363124	0.5028	0.387988	6.24489	4.24108e-10	0.790788	2	0.673415	0	6.24489
rs9580934	100127558_TGI_at	C1QTNF9	A_G	4.06083	2.27821	3.69334	0.109093	0.113133	0.100821	0.44301	0.257741	0.372366	5.83936	5.24016e-09	1.41088	2	0.493891	0	5.83936
rs7808980	100127560_TGI_at	NA	C_T	-2.19655	-1.97308	-3.81458	0.245233	0.197529	0.178314	-0.538667	-0.389741	-0.680193	-4.7225	2.32967e-06	1.19292	2	0.550759	0	-4.7225
rs3747815	100127564_TGI_at	HDHD3	A_C	-6.38899	-5.82364	-6.47668	0.0794767	0.0873564	0.086302	-0.507776	-0.508732	-0.558951	-10.7714	0	0.236195	2	0.888609	0	-10.7714
rs1218	100127567_TGI_at	FBXO41	G_C	2.93658	1.21927	2.7663	0.131939	0.140118	0.130816	0.387448	0.170841	0.361876	4.06751	4.75182e-05	1.48726	2	0.475385	0	4.06751
rs12155866	100127574_TGI_at	C8orf48	A_G	4.09828	1.18893	3.34343	0.0734878	0.0822745	0.0788163	0.301173	0.0978188	0.263516	5.14221	2.71532e-07	3.69812	2	0.157385	0.0719755	3.66557
rs2996060	100127576_TGI_at	KDM4C	A_G	6.46804	3.48734	2.94697	0.0779779	0.0862655	0.0910406	0.504364	0.300837	0.268294	7.72921	1.08802e-14	4.85925	2	0.0880697	0.10155	4.75041
rs11642529	100127579_TGI_at	AP1G1	C_G	-3.83207	-2.2247	-4.88635	0.0950134	0.104641	0.104052	-0.364098	-0.232796	-0.508436	-6.32054	2.60645e-10	3.49261	2	0.174417	0.0873788	-4.77718
rs3989369	100127581_TGI_at	C21orf71	A_G	3.96787	3.64071	2.60748	0.141368	0.171445	0.149869	0.560928	0.624181	0.390782	5.83705	5.31336e-09	1.19627	2	0.549835	0	5.83705
rs12930151	100127582_TGI_at	AMFR	G_T	4.61813	4.70839	6.51889	0.0692201	0.0745172	0.0756585	0.319667	0.350856	0.493209	9.04097	0	3.14496	2	0.20753	0.0552947	7.28037
rs10821433	100127585_TGI_at	LOC728061	C_T	-5.48102	-3.01456	-3.26541	0.113247	0.127203	0.130667	-0.620711	-0.383462	-0.426681	-6.97187	3.1275e-12	2.26846	2	0.321671	0.0452448	-6.44317
rs17516312	100127587_TGI_at	RET	C_T	-3.68983	-1.46841	-1.71113	0.12062	0.202049	0.152702	-0.445066	-0.296691	-0.261293	-4.28849	1.79889e-05	1.01335	2	0.602495	0	-4.28849
rs7287107	100127588_TGI_at	PACSIN2	A_G	-3.09646	-2.36478	-1.46385	0.070926	0.0755298	0.077581	-0.21962	-0.178611	-0.113567	-4.07049	4.69152e-05	1.02418	2	0.599242	0	-4.07049
rs1833977	100127592_TGI_at	ZFP1	A_G	-8.49193	-5.77835	-7.28435	0.0715398	0.074766	0.0710777	-0.607511	-0.432024	-0.517755	-12.5033	0	2.88046	2	0.236873	0.0480651	-10.3784
rs2041343	100127597_TGI_at	AMZ1	A_G	5.93421	4.85005	6.11296	0.0681833	0.069993	0.0752957	0.404614	0.339469	0.46028	9.6939	0	1.3925	2	0.498452	0	9.6939
rs1202672	100127598_TGI_at	NA	A_T	-2.72321	-2.2202	-2.47713	0.0823502	0.089861	0.0895492	-0.224257	-0.19951	-0.221825	-4.29534	1.74422e-05	0.0479361	2	0.976317	0	-4.29534
rs1960321	100127602_TGI_at	FLJ43489	T_C	-5.8434	-1.55063	-7.0237	0.0676148	0.0755305	0.0770462	-0.3951	-0.11712	-0.54115	-8.35752	0	16.1039	2	0.000318485	0.194624	-2.92398
rs11988843	100127604_TGI_at	LY6D	A_G	-4.78347	-2.32236	-3.64934	0.146454	0.205614	0.185778	-0.700558	-0.47751	-0.677969	-6.4192	1.36995e-10	0.837206	2	0.657965	0	-6.4192
rs28362013	100127608_TGI_at	DISP1	A_G	5.78925	3.69472	4.97646	0.0776567	0.0849321	0.0889943	0.449574	0.3138	0.442877	8.39154	0	1.66313	2	0.435367	0	8.39154
rs587360	100127610_TGI_at	NA	A_C	2.12306	3.11785	2.66385	0.0687028	0.0702389	0.0741909	0.14586	0.218994	0.197634	4.53926	5.64527e-06	0.586443	2	0.745857	0	4.53926
rs7537437	100127612_TGI_at	NDUFS5	A_G	10.2562	5.1454	9.22603	0.0709462	0.0896327	0.079881	0.727638	0.461196	0.736984	14.6239	0	6.75599	2	0.0341158	0.123044	7.64684
rs11915920	100127613_TGI_at	NA	C_T	3.11844	3.06121	5.38041	0.065554	0.0712436	0.0736473	0.204426	0.218092	0.396253	6.51328	7.35283e-11	4.46229	2	0.107406	0.0777476	4.46778
rs9878953	100127615_TGI_at	ATP11B	G_A	2.94142	1.77691	2.93314	0.115541	0.116048	0.134478	0.339854	0.206206	0.394444	4.31999	1.56038e-05	1.25788	2	0.533156	0	4.31999
rs10755175	100127617_TGI_at	RBM47	G_T	-3.90761	-1.56151	-4.47249	0.0832771	0.110166	0.0899369	-0.325415	-0.172026	-0.402242	-6.01359	1.81462e-09	2.64017	2	0.267112	0.053009	-5.06123
rs12431440	100127621_TGI_at	GLRX5	G_C	-7.84553	-4.72884	-5.59787	0.0647503	0.0709073	0.0717216	-0.508	-0.335309	-0.401489	-10.6446	0	3.33978	2	0.188268	0.056524	-8.1225
rs6031641	100127625_TGI_at	SERINC3	G_T	5.76441	3.45889	4.08303	0.141786	0.140393	0.153	0.817313	0.485604	0.624701	7.67921	1.59872e-14	2.78256	2	0.248756	0.0906662	6.51117
rs7082459	100127631_TGI_at	MORN4	C_T	-4.58528	-3.96269	-2.70994	0.256422	0.328721	0.286725	-1.17577	-1.30262	-0.777008	-6.46385	1.02069e-10	1.71402	2	0.424429	0	-6.46385
rs10790332	100127635_TGI_at	PVRL1	C_T	1.78522	2.52475	3.23351	0.0711519	0.0715689	0.0783631	0.127022	0.180693	0.253388	4.26187	2.02726e-05	1.4268	2	0.489975	0	4.26187
rs8576	100127637_TGI_at	ZFP161	C_T	-2.28091	-1.85509	-3.83578	0.0706387	0.0742646	0.0775536	-0.161121	-0.137767	-0.297479	-4.51055	6.46602e-06	2.56998	2	0.276653	0.0395574	-4.03655
rs1820725	100127638_TGI_at	HSD17B4	G_A	1.78816	2.37318	2.93281	0.0957886	0.0935537	0.0939942	0.171285	0.22202	0.275667	4.10748	3.99999e-05	0.605409	2	0.738817	0	4.10748
rs3821031	100127643_TGI_at	PLCD4	C_T	-1.17688	-3.28415	-4.03886	0.0699182	0.073324	0.0788364	-0.0822851	-0.240807	-0.318409	-4.69361	2.68419e-06	5.38826	2	0.0676013	0.09623	-3.00244
rs6876224	100127646_TGI_at	NA	A_T	-4.61038	-5.40392	-4.53861	0.0746255	0.0764952	0.0819493	-0.344052	-0.413374	-0.371936	-8.39353	0	0.42445	2	0.808783	0	-8.39353
rs3795308	100127649_TGI_at	ZNF436	C_T	3.86823	2.83569	5.39094	0.140002	0.13702	0.140745	0.54156	0.388545	0.758749	6.94285	3.8427e-12	3.5772	2	0.167194	0.123655	5.21932
rs28375115	100127655_TGI_at	C22orf41	C_T	-7.62179	-7.20798	-6.82276	0.141735	0.119463	0.129147	-1.08028	-0.861086	-0.881141	-12.3432	0	1.59961	2	0.449416	0	-12.3432
rs8006147	100127661_TGI_at	EIF2B2	G_A	6.75278	4.59201	4.76286	0.0651973	0.0732111	0.0749627	0.440262	0.336186	0.357037	9.43454	0	1.30021	2	0.52199	0	9.43454
rs2028881	100127664_TGI_at	STK33	T_G	3.62179	2.54102	1.50897	0.0874546	0.0898951	0.0966599	0.316743	0.228425	0.145857	4.53355	5.80016e-06	1.72919	2	0.421222	0	4.53355
rs3748748	100127668_TGI_at	NA	A_G	-1.13809	-3.10838	-4.11205	0.0981754	0.110546	0.106572	-0.111732	-0.343621	-0.43823	-4.62568	3.73372e-06	5.46294	2	0.0651235	0.138134	-2.93211
rs876931	100127670_TGI_at	PDPN	C_T	-6.81506	-0.843683	-2.71371	0.0660773	0.0741405	0.0769122	-0.45032	-0.0625511	-0.208717	-6.43252	1.25506e-10	15.8313	2	0.000364987	0.189977	-2.06644
rs201435	100127678_TGI_at	CUX1	G_C	-7.32372	-4.2832	-2.25154	0.0647224	0.0711846	0.0789185	-0.474009	-0.304898	-0.177688	-8.47042	0	8.75855	2	0.0125345	0.131201	-3.7465
rs11228368	100127680_TGI_at	MRPL21	A_G	11.7195	5.70746	11.6537	0.061024	0.0704549	0.063039	0.715172	0.402119	0.734636	17.2316	0	15.1497	2	0.000513203	0.165911	6.02566
rs7034332	100127681_TGI_at	NA	T_G	6.63537	1.95492	3.77166	0.0908501	0.0965057	0.103049	0.602824	0.18866	0.388665	7.30971	2.67786e-13	9.78989	2	0.00748433	0.190789	3.19842
rs10490318	100127682_TGI_at	CPS1	G_C	-2.5959	-2.95946	-2.45978	0.0749913	0.0804382	0.0852455	-0.19467	-0.238053	-0.209685	-4.60884	4.04928e-06	0.158212	2	0.923942	0	-4.60884
rs2269357	100127685_TGI_at	DSTNP2	A_C	1.86351	3.4883	3.94063	0.0743019	0.0813068	0.0842402	0.138462	0.283622	0.331959	5.16809	2.36493e-07	3.34413	2	0.187859	0.0654578	4.13063
rs2303914	100127686_TGI_at	NA	G_T	4.49199	5.39982	4.4887	0.0714726	0.0707486	0.0738278	0.321054	0.38203	0.331391	8.31573	0	0.420093	2	0.810546	0	8.31573
rs13016205	100127692_TGI_at	FAM119A	G_C	6.74407	5.00164	3.01207	0.0907632	0.0993249	0.0894694	0.612113	0.496787	0.269488	8.44482	0	7.47264	2	0.0238416	0.153967	4.41159
rs10737105	100127700_TGI_at	LOC439949	C_G	4.99214	5.82073	2.88126	0.101449	0.108051	0.119668	0.506446	0.628938	0.344793	8.05169	8.88178e-16	3.10743	2	0.211461	0.0814474	6.35393
rs326046	100127701_TGI_at	CCDC127	A_C	4.27583	1.5943	1.48147	0.073438	0.0806656	0.0817662	0.314009	0.128605	0.121134	4.44247	8.89314e-06	4.11833	2	0.12756	0.0808323	2.95113
rs8053839	100127710_TGI_at	LONP2	G_T	-4.55971	-4.38559	-2.42455	0.0676105	0.0689742	0.0768895	-0.308284	-0.302492	-0.186422	-6.70635	1.99558e-11	1.72218	2	0.422701	0	-6.70635
rs6123870	100127712_TGI_at	ZNF831	A_G	-3.01416	-2.32867	-2.24369	0.0707183	0.0807553	0.0817074	-0.213157	-0.188052	-0.183326	-4.42058	9.84353e-06	0.092406	2	0.954848	0	-4.42058
rs818053	100127714_TGI_at	AIF1L	A_T	5.0773	2.8863	2.30724	0.0693195	0.0754195	0.073673	0.351955	0.217683	0.169981	6.04825	1.46425e-09	3.52546	2	0.171576	0.0635448	4.46914
rs17609194	100127719_TGI_at	MCPH1	A_G	-1.44002	-3.09036	-3.22708	0.0917867	0.108974	0.099817	-0.132174	-0.336769	-0.322118	-4.27097	1.94624e-05	2.80282	2	0.24625	0.0633225	-3.74349
rs1573733	100127723_TGI_at	MRPL28	A_G	5.51308	0.630799	1.69002	0.0668603	0.0755238	0.0725244	0.368606	0.0476403	0.122568	4.86975	1.11742e-06	11.5456	2	0.00311104	0.156313	1.83284
rs1709106	100127729_TGI_at	AXL	A_G	-1.95866	-3.04415	-2.47687	0.0796505	0.0851064	0.0828082	-0.156008	-0.259077	-0.205105	-4.27051	1.9503e-05	0.78194	2	0.6764	0	-4.27051
rs10831412	100127730_TGI_at	CEP57	A_T	-3.87208	-5.3447	-5.62633	0.0692015	0.0700227	0.0728469	-0.267954	-0.37425	-0.409861	-8.51627	0	2.1995	2	0.332955	0.0223205	-8.15178
rs1737329	100127740_TGI_at	QKI	G_C	7.1664	4.56288	3.92626	0.0710452	0.0804886	0.0837318	0.509138	0.36726	0.328753	9.29318	0	3.16644	2	0.205313	0.0597599	7.19486
rs1809714	100127747_TGI_at	SNUPN	G_A	4.64025	2.93951	3.48123	0.080629	0.0781781	0.0813568	0.374139	0.229805	0.283222	6.35731	2.05324e-10	1.67961	2	0.431795	0	6.35731
rs11588734	100127748_TGI_at	DFFA	A_G	4.27667	3.25507	4.27971	0.104793	0.106208	0.121588	0.448165	0.345714	0.52036	6.72022	1.81446e-11	1.21178	2	0.545588	0	6.72022
rs11774193	100127751_TGI_at	NRG1	G_C	-5.15851	-2.4849	-3.17834	0.0641276	0.0709941	0.0748707	-0.330803	-0.176413	-0.237965	-6.41111	1.44461e-10	2.6743	2	0.262593	0.0405657	-5.43228
rs11666576	100127753_TGI_at	FXYD3	C_T	3.43886	2.82311	1.88835	0.0670568	0.0754358	0.0773496	0.230599	0.212963	0.146063	4.79103	1.6593e-06	0.72399	2	0.696286	0	4.79103
rs1524674	100127754_TGI_at	REST	G_T	2.11806	3.18337	1.72634	0.105995	0.106275	0.10583	0.224504	0.338312	0.182698	4.05379	5.0395e-05	1.15202	2	0.562138	0	4.05379
rs35714111	100127758_TGI_at	ASNS	C_T	-7.90588	-3.44437	-4.49182	0.0709322	0.0826369	0.0836315	-0.560782	-0.284633	-0.375658	-9.52698	0	6.89689	2	0.0317951	0.123427	-4.86328
rs10864981	100127764_TGI_at	C2orf76	C_T	6.14974	4.99122	3.80073	0.0727194	0.0798571	0.0803016	0.447205	0.398584	0.305205	8.72596	0	1.74349	2	0.41822	0	8.72596
rs7535525	100127766_TGI_at	WDR26	C_T	1.99146	3.11612	2.69286	0.138674	0.138808	0.142964	0.276164	0.432542	0.384981	4.49801	6.85924e-06	0.666554	2	0.716572	0	4.49801
rs2805	100127772_TGI_at	ACSS3	C_T	4.60035	2.08791	3.44192	0.0764761	0.0851706	0.0882037	0.351816	0.177829	0.30359	5.96044	2.51554e-09	2.389	2	0.302856	0.0366686	5.38473
rs11784910	100127773_TGI_at	ZDHHC2	T_A	7.28997	3.19064	6.86566	0.109934	0.164426	0.163268	0.801415	0.524623	1.12094	9.97818	0	6.64443	2	0.0360728	0.21989	5.35353
rs8033050	100127777_TGI_at	FAM154B	A_G	-3.81168	-4.32796	-4.84404	0.0717338	0.0767094	0.0769319	-0.273426	-0.331995	-0.372661	-7.43739	1.02807e-13	0.907888	2	0.635118	0	-7.43739
rs12609654	100127780_TGI_at	MGC2752	G_T	-5.58927	-6.28423	-4.41555	0.0651216	0.0721818	0.0707913	-0.363982	-0.453608	-0.312582	-9.36335	0	1.99201	2	0.369352	0	-9.36335
rs1791020	100127783_TGI_at	NA	G_A	-3.16924	-2.80522	-0.751287	0.18545	0.180382	0.205072	-0.587736	-0.506011	-0.154068	-4.04325	5.2715e-05	2.70992	2	0.257958	0.11319	-3.36963
rs2094549	100127787_TGI_at	TRMT5	G_C	3.89909	1.97549	1.19563	0.188989	0.225448	0.183601	0.736886	0.445369	0.219519	4.05189	5.08056e-05	3.86488	2	0.144795	0.191565	2.92715
rs162907	100127791_TGI_at	SLC22A4	A_G	3.77826	2.22535	1.45702	0.0772558	0.076685	0.0793429	0.291892	0.170651	0.115604	4.33455	1.46062e-05	2.67456	2	0.262559	0.0451555	3.73068
rs16991808	100127792_TGI_at	CELF5	G_A	-5.31538	-0.450656	-1.45745	0.0701455	0.0783732	0.0778462	-0.37285	-0.0353194	-0.113457	-4.52226	6.11842e-06	11.6563	2	0.00294355	0.165607	-1.67781
rs7544462	100127796_TGI_at	DNALI1	A_C	-8.97299	-2.94284	-4.45268	0.126547	0.121734	0.130476	-1.13551	-0.358243	-0.58097	-9.35314	0	20.5141	2	3.51084e-05	0.383976	-2.96088
rs704697	100127798_TGI_at	CD59	C_T	-5.98276	-5.78283	-7.03962	0.0636773	0.0675832	0.0685709	-0.380966	-0.390822	-0.482713	-10.8017	0	1.38802	2	0.499568	0	-10.8017
rs12205095	100127803_TGI_at	VNN2	G_T	6.02024	3.50752	5.39289	0.0694572	0.0784368	0.0742632	0.418149	0.275119	0.400493	8.7429	0	2.11241	2	0.347773	0.0175346	8.44579
rs12120863	100127805_TGI_at	CCBL2	C_T	5.57319	2.11982	4.93674	0.0674664	0.0805614	0.0768908	0.376003	0.170776	0.37959	7.52219	5.39568e-14	4.72001	2	0.0944197	0.0872148	4.71872
rs10419308	100127812_TGI_at	NA	A_G	-2.33104	-1.38362	-4.05824	0.0829094	0.0989918	0.0876333	-0.193265	-0.136967	-0.355637	-4.57894	4.67336e-06	3.12881	2	0.209212	0.0672958	-3.59597
rs6546096	100127813_TGI_at	NA	A_G	3.79278	3.68281	5.14659	0.0818676	0.0826745	0.0790324	0.310506	0.304474	0.406747	7.32651	2.36255e-13	1.02511	2	0.598963	0	7.32651
rs12531631	100127814_TGI_at	ZNF273	G_T	-5.68151	-1.64248	-1.45835	0.132554	0.178859	0.178596	-0.753104	-0.293773	-0.260456	-5.83061	5.52244e-09	6.77272	2	0.0338316	0.250556	-2.62793
rs1128432	100127827_TGI_at	CMIP	C_T	-2.69297	-1.86156	-4.10717	0.085329	0.0770505	0.0885114	-0.229788	-0.143434	-0.363531	-4.79145	1.65576e-06	3.52456	2	0.171653	0.0729022	-3.75148
rs336430	100127830_TGI_at	ERICH1	C_T	5.37249	4.81632	4.1268	0.0986551	0.110248	0.113452	0.530024	0.53099	0.468195	8.3017	0	0.212125	2	0.899369	0	8.3017
rs4713498	100127832_TGI_at	HLA-DRA	G_T	-1.62351	-2.28795	-3.30237	0.161483	0.152444	0.179621	-0.26217	-0.348784	-0.593175	-4.01973	5.82651e-05	1.97791	2	0.371965	0	-4.01973
rs7622131	100127833_TGI_at	NA	A_G	-3.2444	-2.34226	-2.23991	0.0760395	0.0802692	0.0846024	-0.246702	-0.188011	-0.189502	-4.56431	5.01136e-06	0.366712	2	0.832472	0	-4.56431
rs10769971	100127838_TGI_at	C11orf17	C_T	4.56058	3.46072	4.35119	0.0718659	0.0776613	0.078888	0.32775	0.268764	0.343257	7.15494	8.37108e-13	0.513392	2	0.773603	0	7.15494
rs2301106	100127841_TGI_at	HIF1A	C_T	5.84041	2.95274	4.97192	0.0876799	0.108939	0.113375	0.512087	0.321669	0.56369	8.0461	8.88178e-16	2.76701	2	0.250698	0.0636713	6.75078
rs12473308	100127845_TGI_at	DUSP28	C_T	-4.96221	-0.32242	-3.29386	0.147412	0.173033	0.160747	-0.731492	-0.0557892	-0.529478	-5.32982	9.83117e-08	9.01186	2	0.0110433	0.299699	-2.27692
rs400330	100127847_TGI_at	FLT4	C_T	5.99735	3.3866	1.63509	0.0709664	0.0755673	0.0824469	0.425611	0.255916	0.134808	6.684	2.32501e-11	7.39145	2	0.0248294	0.125074	3.26294
rs2935121	100127848_TGI_at	SPAG1	A_G	-5.5327	-1.51403	-4.72929	0.071191	0.0765056	0.0752739	-0.393879	-0.115832	-0.355993	-6.93495	4.06364e-12	8.06994	2	0.0176862	0.129422	-3.36553
rs12098574	100127853_TGI_at	VTI1A	C_T	4.56257	4.42093	3.71699	0.0796672	0.0749409	0.077557	0.363487	0.331308	0.288279	7.32118	2.45803e-13	0.462318	2	0.793613	0	7.32118
rs16896067	100127860_TGI_at	MTDH	C_T	5.03267	3.93775	1.08142	0.0798408	0.0833817	0.0931748	0.401812	0.328336	0.100761	6.11744	9.50912e-10	6.2938	2	0.0429852	0.124938	3.23107
rs2790689	100127869_TGI_at	TPM3	C_T	-2.58151	-4.50106	-4.66843	0.102591	0.111772	0.106029	-0.264839	-0.503091	-0.494987	-6.68093	2.3743e-11	3.33259	2	0.188945	0.0871194	-5.2455
rs17124780	100127878_TGI_at	GNG2	A_G	-4.2662	-2.93886	-2.40766	0.0689124	0.0785909	0.0749757	-0.293994	-0.230968	-0.180516	-5.63823	1.7181e-08	1.25573	2	0.53373	0	-5.63823
rs9317651	100127880_TGI_at	NA	A_C	4.5262	3.19654	4.06809	0.0685053	0.0733743	0.0746445	0.310069	0.234544	0.303661	6.8341	8.25207e-12	0.668477	2	0.715883	0	6.8341
rs10876128	100127881_TGI_at	LETMD1	C_T	-5.61469	-2.74555	-4.63597	0.0652961	0.0728927	0.0736647	-0.366618	-0.200131	-0.341507	-7.62122	2.5091e-14	3.20247	2	0.201647	0.0546844	-5.93318
rs7192210	100127889_TGI_at	ACSM5	A_G	-1.93115	-1.94477	-3.6296	0.379486	0.327552	0.276481	-0.732843	-0.637013	-1.00352	-4.51549	6.317e-06	0.805139	2	0.6686	0	-4.51549
rs9782980	100127892_TGI_at	TTC22	G_T	-4.40782	-1.58268	-3.68272	0.0668198	0.0765842	0.0739808	-0.294529	-0.121208	-0.272451	-5.75101	8.8714e-09	3.25662	2	0.196261	0.05735	-4.38556
rs7710039	100127899_TGI_at	LOC100131067	C_T	5.93666	6.71777	4.18228	0.070401	0.0750179	0.0821614	0.417946	0.503953	0.343622	9.80908	0	2.09814	2	0.350263	0.0167694	9.54559
rs6449175	100127902_TGI_at	SLC2A9	C_T	-4.3446	-5.87107	-2.50753	0.0834043	0.0901402	0.0955348	-0.362359	-0.529219	-0.239556	-7.41692	1.19904e-13	4.94575	2	0.084342	0.10869	-4.65914
rs1411780	100127907_TGI_at	ANKRD22	A_G	5.69746	4.77543	4.05782	0.0775915	0.0757385	0.0845154	0.442074	0.361684	0.342949	8.42612	0	0.882936	2	0.643092	0	8.42612
rs10508	100127908_TGI_at	HCFC1R1	G_T	7.65163	3.74992	2.00236	0.0761051	0.0848626	0.0918189	0.582328	0.318228	0.183854	8.2736	2.22045e-16	12.1389	2	0.00231242	0.189185	3.05715
rs10128877	100127909_TGI_at	TMBIM4	C_T	-8.41648	-5.56591	-7.28284	0.0713088	0.0725419	0.0777273	-0.600169	-0.403762	-0.566076	-12.2578	0	4.17983	2	0.123698	0.0770514	-8.48671
rs7112002	100127911_TGI_at	NA	A_C	-3.25716	-2.74146	-1.23271	0.072683	0.0767901	0.0872552	-0.23674	-0.210517	-0.10756	-4.34624	1.38492e-05	1.37301	2	0.503332	0	-4.34624
rs9367551	100127915_TGI_at	NA	A_G	-2.72505	-2.12889	-2.44708	0.172839	0.158839	0.167337	-0.470995	-0.338151	-0.409486	-4.17556	2.97251e-05	0.322915	2	0.850903	0	-4.17556
rs12423828	100127917_TGI_at	C12orf60	A_G	6.73243	2.55557	3.25208	0.0652153	0.0748111	0.0783456	0.439057	0.191185	0.254786	7.61823	2.57572e-14	6.93523	2	0.0311913	0.11404	3.82912
rs13096318	100127921_TGI_at	RPSA	T_C	7.54789	4.70931	3.26166	0.0739562	0.0792185	0.0815173	0.558213	0.373065	0.265882	9.18378	0	7.35882	2	0.0252379	0.127954	4.63937
rs1049273	100127924_TGI_at	PRG2	A_G	-4.14355	-1.95302	-4.87142	0.10193	0.107165	0.103119	-0.422352	-0.209295	-0.502336	-6.40745	1.47973e-10	4.11566	2	0.127731	0.107013	-4.41276
rs11859503	100127931_TGI_at	ITPRIPL2	G_C	5.55855	1.2583	2.87879	0.245492	0.245608	0.267262	1.36458	0.309048	0.769391	5.61569	1.9578e-08	9.28429	2	0.009637	0.482013	2.59329
rs9426403	100127935_TGI_at	TRNAU1AP	A_G	2.15926	3.21708	2.20759	0.0757876	0.0781493	0.0829163	0.163645	0.251413	0.183045	4.37408	1.21948e-05	0.704431	2	0.703128	0	4.37408
rs11017827	100127940_TGI_at	FAM196A	A_G	3.15106	2.54391	1.29627	0.0703581	0.0698661	0.072479	0.221703	0.177733	0.093952	4.07107	4.67971e-05	1.64313	2	0.439744	0	4.07107
rs403860	100127941_TGI_at	AK3	C_T	5.38053	1.33872	2.93417	0.0694761	0.0748204	0.0808022	0.373818	0.100163	0.237087	5.75176	8.83171e-09	7.1944	2	0.0274004	0.120691	2.91108
rs11733307	100127948_TGI_at	CYP4V2	C_T	6.20244	6.07725	3.66766	0.0653238	0.0724199	0.0775478	0.405167	0.440114	0.284419	9.34351	0	2.353	2	0.308356	0.0300784	8.53835
rs2345871	100127949_TGI_at	NA	A_C	-4.47467	-2.07548	-0.488456	0.0871289	0.0880027	0.0949033	-0.389873	-0.182648	-0.0463561	-4.23445	2.29108e-05	7.32116	2	0.0257175	0.146706	-2.10172
rs17651078	100127953_TGI_at	FLJ42418	C_T	-7.16602	-3.76757	-3.8229	0.0836084	0.0945268	0.0910371	-0.599139	-0.356137	-0.348026	-8.75027	0	5.41682	2	0.0666427	0.117131	-5.14955
rs12916473	100127969_TGI_at	UBL7	A_G	-3.14379	-2.38235	-2.04841	0.212271	0.262107	0.261894	-0.667335	-0.624431	-0.536466	-4.43546	9.18756e-06	0.151544	2	0.927028	0	-4.43546
rs4270331	100127970_TGI_at	FAM161A	A_C	-3.2961	-3.15353	-3.24513	0.162793	0.184956	0.200492	-0.53658	-0.583266	-0.650622	-5.52315	3.32982e-08	0.195026	2	0.90709	0	-5.52315
rs4968661	100127974_TGI_at	TCAM1P	C_T	4.88425	4.8902	1.20889	0.0683974	0.0756318	0.0817721	0.33407	0.369855	0.0988535	6.62258	3.52987e-11	6.94373	2	0.031059	0.118031	3.35911
rs1889571	100127975_TGI_at	COL16A1	A_C	-1.81917	-2.67841	-2.86102	0.108437	0.105438	0.093811	-0.197265	-0.282406	-0.268395	-4.28921	1.7931e-05	0.368481	2	0.831736	0	-4.28921
rs12620727	100127977_TGI_at	ADI1	G_T	-12.1778	-9.88376	-9.3878	0.0939174	0.0925741	0.112908	-1.14371	-0.91498	-1.05996	-18.1065	0	3.06916	2	0.215546	0.0726162	-14.6192
rs150846	100127982_TGI_at	C17orf85	C_T	0.603993	3.39261	3.3908	0.0730843	0.0730168	0.0773977	0.0441424	0.247717	0.26244	4.19995	2.66977e-05	5.44827	2	0.0656028	0.0977843	2.58823
rs9809661	100127983_TGI_at	C3orf38	T_A	-2.19787	-2.5335	-3.61009	0.0924497	0.107758	0.09987	-0.203193	-0.273005	-0.36054	-4.7434	2.10163e-06	1.33724	2	0.512415	0	-4.7434
rs12614290	100127990_TGI_at	NA	A_C	5.20446	3.95367	5.9568	0.0938263	0.0962898	0.0972003	0.488315	0.380698	0.579002	8.71793	0	2.10726	2	0.348669	0.0221768	8.49842
rs12110	100127998_TGI_at	FXYD5	A_G	2.4873	2.07694	3.36196	0.0836905	0.089106	0.0879739	0.208163	0.185068	0.295765	4.5682	4.91937e-06	0.880988	2	0.643718	0	4.5682
rs12576499	100127999_TGI_at	GRAMD1B	A_G	-3.95836	-2.30924	-4.38468	0.0997888	0.104109	0.112242	-0.395	-0.240413	-0.492144	-6.0752	1.23834e-09	2.79611	2	0.247077	0.0664035	-5.18365
rs535481	100128000_TGI_at	NA	A_G	-2.58587	-2.18781	-2.51213	0.0696025	0.0746117	0.0754768	-0.179983	-0.163236	-0.189608	-4.20716	2.58601e-05	0.0635415	2	0.968729	0	-4.20716
rs12675931	100128004_TGI_at	NA	T_C	2.30498	3.6822	2.22122	0.0768993	0.0833522	0.0938913	0.177251	0.30692	0.208553	4.69898	2.61469e-06	1.37413	2	0.50305	0	4.69898
rs7249142	100128008_TGI_at	LOC729991	A_G	6.23646	4.42302	5.48893	0.0662116	0.0728032	0.0744976	0.412926	0.32201	0.408912	9.36693	0	1.02707	2	0.598377	0	9.36693
rs7515728	100128009_TGI_at	NA	C_T	3.27154	3.63163	1.53073	0.0704439	0.0745405	0.076095	0.23046	0.270703	0.116481	4.91865	8.71446e-07	2.25574	2	0.323722	0.0263387	4.60408
rs2094482	100128012_TGI_at	ZDHHC21	C_G	5.89355	1.16836	7.37523	0.0677654	0.0756262	0.0716072	0.399378	0.088359	0.528119	8.59014	0	18.6875	2	8.75105e-05	0.206804	2.6894
rs246592	100128015_TGI_at	PCDHB16	G_A	-5.38566	-5.5512	-5.35674	0.073264	0.0746827	0.0775919	-0.394575	-0.414578	-0.41564	-9.39878	0	0.0510249	2	0.97481	0	-9.39878
rs10843287	100128018_TGI_at	LOC100506606	C_T	-5.65964	-2.26049	-6.61477	0.0665273	0.0745006	0.0706335	-0.376521	-0.168408	-0.467224	-8.56399	0	8.83725	2	0.0120508	0.130313	-3.96377
rs37950	100128019_TGI_at	GLCCI1	A_G	-3.73216	-1.13399	-3.99784	0.0821062	0.0878755	0.0870828	-0.306434	-0.0996503	-0.348143	-5.18026	2.21583e-07	4.66158	2	0.0972188	0.0988077	-3.34737
rs1047743	100128020_TGI_at	UNK	G_C	4.347	2.37628	4.12566	0.0683611	0.0787084	0.0782578	0.297166	0.187033	0.322865	6.33222	2.41661e-10	1.72333	2	0.422458	0	6.33222
rs4275402	100128021_TGI_at	AGRN	C_T	3.93283	3.42856	3.30613	0.0763672	0.078241	0.0805503	0.300339	0.268254	0.266309	6.17207	6.74037e-10	0.121761	2	0.940936	0	6.17207
rs10511903	100128022_TGI_at	ACO1	C_T	5.69953	4.3195	5.5926	0.0935883	0.0977435	0.0999404	0.533409	0.422203	0.558927	9.01569	0	1.10085	2	0.576704	0	9.01569
rs1878032	100128026_TGI_at	ADAM12	A_C	-2.06826	-2.93574	-4.16595	0.0990983	0.107307	0.0977479	-0.204961	-0.315027	-0.407213	-5.3066	1.1169e-07	2.11474	2	0.347368	0.0242614	-5.15651
rs7706785	100128032_TGI_at	RAPGEF6	C_T	4.05792	2.14202	2.91568	0.086432	0.0887067	0.0973276	0.350734	0.190011	0.283777	5.28236	1.27528e-07	1.69365	2	0.428775	0	5.28236
rs2158501	100128033_TGI_at	WNK1	A_G	3.16678	2.70372	2.38415	0.0693767	0.074026	0.077258	0.219701	0.200146	0.184194	4.79639	1.61554e-06	0.118612	2	0.942419	0	4.79639
rs1247336	100128039_TGI_at	NA	A_G	-4.27176	-3.18583	-3.93587	0.0833417	0.0833586	0.0904606	-0.356016	-0.265566	-0.356041	-6.5471	5.86653e-11	0.764393	2	0.682361	0	-6.5471
rs1529712	100128046_TGI_at	PAK4	C_T	4.51334	1.12044	1.35255	0.0661986	0.075428	0.080013	0.298777	0.0845123	0.108222	4.38899	1.1388e-05	5.62528	2	0.0600462	0.0991876	2.3637
rs10251597	100128047_TGI_at	NA	A_G	-2.68971	-2.90315	-4.13213	0.0844917	0.0949743	0.0932321	-0.227258	-0.275725	-0.385247	-5.52523	3.29052e-08	1.61677	2	0.445578	0	-5.52523
rs224188	100128048_TGI_at	MGC3771	A_G	3.23423	1.91291	5.3301	0.0818414	0.0949328	0.0947754	0.264694	0.181598	0.505163	5.94372	2.78618e-09	6.37485	2	0.0412781	0.133597	3.38819
rs17098178	100128056_TGI_at	NA	C_T	1.46749	2.81865	3.1416	0.104048	0.116233	0.116762	0.15269	0.327621	0.36682	4.12647	3.68373e-05	2.20334	2	0.332316	0.0357775	4.02716
rs6975450	100128061_TGI_at	NA	A_G	4.37992	3.20061	2.06528	0.17184	0.208544	0.190562	0.752645	0.667468	0.393563	5.65109	1.59433e-08	2.05457	2	0.357977	0.0313408	5.54436
rs16940233	100128064_TGI_at	LIPC	C_T	-5.56088	-4.10859	-3.34658	0.111691	0.131625	0.156076	-0.621103	-0.540793	-0.52232	-7.66845	1.73195e-14	0.350756	2	0.83914	0	-7.66845
rs6989881	100128065_TGI_at	NA	G_A	5.31799	3.683	1.00706	0.0741501	0.0818429	0.0920415	0.39433	0.301427	0.092691	6.21436	5.15334e-10	6.57945	2	0.0372641	0.124607	3.12285
rs3781503	100128067_TGI_at	INPP5F	C_T	-1.92265	-1.64015	-4.00829	0.0690538	0.0740905	0.0745564	-0.132766	-0.12152	-0.298844	-4.29996	1.70829e-05	3.63056	2	0.162792	0.0654861	-3.24005
rs7627129	100128069_TGI_at	NA	C_T	6.82995	4.26075	4.85809	0.0892418	0.0916026	0.100292	0.609517	0.390296	0.487228	9.25879	0	2.95548	2	0.228153	0.0646848	7.57684
rs1470600	100128071_TGI_at	ACSL3	G_T	3.77379	3.95929	0.433127	0.0699293	0.0768354	0.0764288	0.263898	0.304214	0.0331034	4.80004	1.58631e-06	7.43459	2	0.0242996	0.122535	2.43224
rs3757351	100128073_TGI_at	DDO	A_G	8.55403	7.17755	5.279	0.0639279	0.0668787	0.0783981	0.546841	0.480025	0.413864	12.3411	0	1.75517	2	0.415785	0	12.3411
rs10915951	100128074_TGI_at	ACBD3	C_T	1.98261	2.90508	4.45265	0.08659	0.0931151	0.0917048	0.171674	0.270506	0.408329	5.30836	1.10617e-07	3.53347	2	0.17089	0.0791819	4.05175
rs2256388	100128077_TGI_at	IQGAP1	G_T	6.05521	3.21522	3.97633	0.0674661	0.0710845	0.0749596	0.408522	0.228553	0.298064	7.74893	9.32587e-15	3.45126	2	0.178061	0.0605694	5.82286
rs10403906	100128078_TGI_at	ZNF568	G_A	4.55173	6.30338	7.66943	0.0733259	0.0702142	0.0727096	0.33376	0.442587	0.557641	10.7081	0	4.70262	2	0.0952444	0.0837795	6.9728
rs16954515	100128080_TGI_at	NUP88	A_G	-4.2888	-0.193698	-3.79291	0.0836497	0.0897732	0.0886969	-0.358757	-0.0173889	-0.33642	-4.90855	9.17516e-07	9.33966	2	0.00937388	0.167304	-2.19235
rs10415307	100128086_TGI_at	ZNF667	A_G	3.61066	1.50725	3.21632	0.0654987	0.0698932	0.0739207	0.236493	0.105346	0.237753	4.82753	1.38237e-06	2.38002	2	0.304219	0.0303765	4.41486
rs10986727	100128092_TGI_at	MAPKAP1	A_G	4.56403	0.342005	2.45377	0.0700181	0.0756147	0.0772504	0.319565	0.0258606	0.189554	4.42725	9.54418e-06	8.12614	2	0.0171962	0.12992	2.08351
rs508445	100128096_TGI_at	NEU1	A_G	-2.51222	-2.49435	-1.99257	0.130386	0.144921	0.162716	-0.327559	-0.361484	-0.324222	-4.04116	5.31881e-05	0.0398397	2	0.980277	0	-4.04116
rs17365886	100128098_TGI_at	PLCB1	A_G	3.80685	2.1341	1.26786	0.0932262	0.0985476	0.1022	0.354898	0.21031	0.129576	4.28857	1.79826e-05	2.77659	2	0.2495	0.0610195	3.55467
rs4834249	100128099_TGI_at	TIFA	A_T	-6.46696	-0.611704	-3.73339	0.0690952	0.0770117	0.075679	-0.446836	-0.0471083	-0.282539	-6.57992	4.7071e-11	14.9493	2	0.000567272	0.187921	-2.2355
rs4758095	100128101_TGI_at	NA	A_G	-2.47407	-1.86932	-2.70023	0.0682695	0.0731476	0.0741899	-0.168903	-0.136736	-0.20033	-4.06037	4.8994e-05	0.372664	2	0.829998	0	-4.06037
rs803335	100128112_TGI_at	VHL	A_C	6.03196	2.86665	6.85379	0.112723	0.143904	0.133446	0.67994	0.412524	0.914613	9.235	0	6.54538	2	0.0379043	0.195132	4.97672
rs4760484	100128118_TGI_at	EEA1	C_T	5.25161	3.73833	6.43026	0.0690888	0.0752988	0.0769282	0.362827	0.281491	0.494668	8.84456	0	3.99051	2	0.135979	0.073524	6.29529
rs9450646	100128120_TGI_at	C6orf163	G_C	2.58673	5.57066	4.84457	0.0693705	0.0675622	0.077964	0.179443	0.376366	0.377702	7.43011	1.0858e-13	5.25742	2	0.0721714	0.0912209	4.62533
rs248685	100128121_TGI_at	GNL3LP1	C_T	-1.65846	-0.875361	-4.81372	0.0728816	0.0763658	0.0765333	-0.120871	-0.0668476	-0.36841	-4.18859	2.80693e-05	8.90914	2	0.0116253	0.139848	-2.0162
rs13343641	100128126_TGI_at	ZNF480	C_T	-8.4104	-6.45923	-6.3654	0.0768868	0.0887284	0.0872984	-0.646648	-0.573117	-0.555689	-12.3664	0	0.713347	2	0.700001	0	-12.3664
rs17795259	100128128_TGI_at	SH3TC2	T_C	0.669088	4.08483	3.32332	0.10773	0.103772	0.108382	0.072081	0.423893	0.360187	4.7167	2.39704e-06	6.17542	2	0.0456063	0.154039	2.64792
rs6702833	100128132_TGI_at	OLFML3	G_C	-3.08089	-2.51091	-1.63242	0.0768267	0.0802559	0.0847907	-0.236694	-0.201515	-0.138414	-4.23973	2.2379e-05	0.746393	2	0.68853	0	-4.23973
rs2277963	100128138_TGI_at	OLFM2	G_C	-3.43906	-2.66448	-1.78058	0.0894781	0.0894321	0.0927045	-0.307721	-0.23829	-0.165068	-4.58362	4.56986e-06	1.2259	2	0.541751	0	-4.58362
rs11750335	100128140_TGI_at	CDKN2AIPNL	A_G	-4.03618	-2.02154	-4.11782	0.224027	0.253586	0.299002	-0.904212	-0.512634	-1.23124	-5.71344	1.10712e-08	3.45398	2	0.177819	0.219097	-4.42741
rs3778321	100128142_TGI_at	SSR1	A_G	5.83158	7.47621	2.78834	0.0917711	0.0841455	0.0994674	0.535171	0.62909	0.277349	9.64972	0	7.51098	2	0.023389	0.152025	4.73786
rs13222461	100128143_TGI_at	NA	G_C	-1.63268	-4.03005	-0.886703	0.153718	0.136717	0.179759	-0.250972	-0.550976	-0.159393	-4.16712	3.08465e-05	3.69683	2	0.157486	0.14341	-2.77643
rs4850786	100128144_TGI_at	NA	C_T	-3.09199	-3.15697	-0.920311	0.0737992	0.0749482	0.0775243	-0.228187	-0.23661	-0.0713465	-4.20464	2.61496e-05	2.9598	2	0.227661	0.0522384	-3.41185
rs12732722	100128145_TGI_at	MSH4	G_C	4.22326	5.02798	5.59009	0.0746255	0.0780959	0.0791788	0.315163	0.392665	0.442617	8.50871	0	1.40622	2	0.495043	0	8.50871
rs6502892	100128147_TGI_at	C17orf91	T_C	-4.06862	-5.7604	-4.58378	0.0942781	0.0927324	0.105875	-0.383582	-0.534176	-0.485308	-8.31602	0	1.33754	2	0.51234	0	-8.31602
rs3025448	100128152_TGI_at	CELP	A_C	2.40455	1.6927	3.0227	0.163061	0.141765	0.144783	0.392089	0.239965	0.437634	4.06061	4.89444e-05	1.03482	2	0.596061	0	4.06061
rs724264	100128157_TGI_at	ADCK1	C_T	-2.47428	-2.10916	-3.80477	0.147006	0.188047	0.158241	-0.363734	-0.39662	-0.602072	-4.84177	1.2869e-06	1.34563	2	0.51027	0	-4.84177
rs4776564	100128159_TGI_at	NA	A_G	14.1454	14.0427	16.9908	0.0669752	0.0657732	0.065482	0.947394	0.923635	1.11259	26.1081	0	4.9071	2	0.0859877	0.0796605	16.6501
rs10435975	100128162_TGI_at	DDX31	T_C	-0.663655	-4.69023	-6.27994	0.0770101	0.0843847	0.081985	-0.0511082	-0.395784	-0.51486	-6.4306	1.27103e-10	18.5761	2	9.25246e-05	0.233393	-2.23776
rs12040324	100128164_TGI_at	SNORA77	A_G	-1.88507	-4.67977	-0.677914	0.0686232	0.0732951	0.0791935	-0.129359	-0.343004	-0.0536863	-4.25386	2.10121e-05	8.03397	2	0.0180071	0.127797	-2.07202
rs2834440	100128165_TGI_at	C21orf82	A_G	1.38339	3.58674	2.10005	0.0711596	0.0707294	0.0817135	0.0984419	0.253688	0.171602	4.09744	4.17745e-05	2.3969	2	0.301661	0.0331195	3.73419
rs17036921	100128167_TGI_at	FAM198B	C_T	-2.56482	-2.56095	-2.01785	0.0811007	0.0867994	0.0936569	-0.208009	-0.222289	-0.188985	-4.14116	3.45548e-05	0.0681351	2	0.966506	0	-4.14116
rs4234239	100128170_TGI_at	CRTAP	A_C	-4.42405	-2.58767	-1.53826	0.0901694	0.0994947	0.102958	-0.398914	-0.257459	-0.158377	-5.13814	2.77466e-07	3.18355	2	0.203564	0.074927	-3.92737
rs3170766	100128171_TGI_at	DHCR24	C_A	-7.37229	-2.74576	-4.1811	0.0659297	0.0713753	0.0768625	-0.486053	-0.195979	-0.32137	-8.49114	0	9.02978	2	0.0109448	0.13358	-3.84586
rs1599081	100128173_TGI_at	OTUD7A	G_T	-2.60838	-2.86451	-2.97064	0.0845219	0.0819814	0.091542	-0.220465	-0.234836	-0.271938	-4.84316	1.27792e-06	0.17888	2	0.914443	0	-4.84316
rs10812505	100128177_TGI_at	IFT74	A_G	3.68	3.46984	4.46941	0.207251	0.18642	0.178059	0.762684	0.646849	0.795818	6.71378	1.89644e-11	0.358097	2	0.836065	0	6.71378
rs13186183	100128181_TGI_at	MRPL36	C_T	-3.52883	-2.34682	-2.15988	0.07315	0.0755377	0.0753826	-0.258134	-0.177273	-0.162818	-4.66788	3.04321e-06	0.965184	2	0.617182	0	-4.66788
rs17088269	100128182_TGI_at	LRP11	C_T	-5.23842	-0.499399	-1.25674	0.229122	0.701007	0.978692	-1.20024	-0.350082	-1.22996	-5.32242	1.02395e-07	1.34126	2	0.511386	0	-5.32242
rs4674367	100128183_TGI_at	GLB1L	C_T	8.01005	3.30343	3.85467	0.0702345	0.0854977	0.0786603	0.562581	0.282436	0.303209	9.20621	0	8.76032	2	0.0125234	0.1432	4.10917
rs2287420	100128187_TGI_at	CPS1	T_C	-3.98848	-3.44313	-3.31475	0.0662421	0.0701179	0.0735203	-0.264205	-0.241425	-0.243701	-6.22349	4.86209e-10	0.0681097	2	0.966519	0	-6.22349
rs4521313	100128190_TGI_at	PTPN13	C_T	-3.41395	-2.81399	-4.73345	0.0751835	0.0784718	0.0782226	-0.256673	-0.220819	-0.370263	-6.31551	2.69271e-10	1.99454	2	0.368885	0	-6.31551
rs11258418	100128192_TGI_at	BEND7	C_A	4.84868	3.14693	0.469485	0.0686852	0.0730748	0.0796279	0.333033	0.229961	0.0373841	5.22209	1.76913e-07	7.9704	2	0.0185887	0.127261	2.40038
rs4412123	100128195_TGI_at	MRPS30	C_T	4.32406	3.35455	2.25494	0.0708491	0.0754869	0.0760252	0.306356	0.253224	0.171432	5.80727	6.35005e-09	1.69662	2	0.428137	0	5.80727
rs6702101	100128202_TGI_at	TATDN3	C_T	-1.82406	-3.4029	-3.92307	0.0886651	0.0927321	0.0981046	-0.161731	-0.315558	-0.384872	-5.14479	2.67814e-07	3.06899	2	0.215564	0.0680545	-4.24561
rs672785	100128208_TGI_at	C10orf118	C_T	-2.50144	-2.28018	-2.96587	0.0700839	0.07245	0.079416	-0.175311	-0.165199	-0.235537	-4.40812	1.04273e-05	0.489462	2	0.782915	0	-4.40812
rs12693551	100128211_TGI_at	PMS1	C_T	-5.44459	-4.6199	-2.18395	0.0781674	0.0764961	0.0891726	-0.42559	-0.353404	-0.194748	-7.29662	2.95097e-13	3.87447	2	0.144101	0.0784826	-5.07558
rs1061047	100128212_TGI_at	GPRC5D	C_T	-1.9421	-1.65381	-3.54824	0.0771364	0.0935129	0.0869552	-0.149807	-0.154653	-0.308538	-4.06071	4.89227e-05	2.21531	2	0.330332	0.0280918	-3.90389
rs17314930	100128216_TGI_at	WDR67	A_G	-4.55666	-1.94474	-2.66913	0.0837432	0.0862622	0.0957266	-0.381589	-0.167758	-0.255507	-5.36104	8.27459e-08	3.20244	2	0.20165	0.0685577	-4.18558
rs4745023	100128219_TGI_at	NA	A_G	4.50874	3.24886	2.49378	0.0677965	0.0744991	0.0780949	0.305677	0.242037	0.194752	6.04735	1.47245e-09	1.18167	2	0.553865	0	6.04735
rs303854	100128222_TGI_at	C3orf31	T_C	-5.06954	-4.41772	-5.32938	0.0673411	0.0717532	0.0752234	-0.341388	-0.316986	-0.400894	-8.50905	0	0.685013	2	0.709988	0	-8.50905
rs730560	100128223_TGI_at	ARHGEF25	C_T	2.46587	3.38996	1.57414	0.0713017	0.0697513	0.0790068	0.17582	0.236454	0.124367	4.39199	1.12316e-05	1.14811	2	0.563236	0	4.39199
rs11186734	100128225_TGI_at	FGFBP3	C_T	5.82432	3.83365	5.04715	0.131089	0.149703	0.161527	0.763503	0.57391	0.815252	8.50147	0	1.40938	2	0.494263	0	8.50147
rs2456015	100128226_TGI_at	PTPLAD1	A_G	3.86712	2.72225	3.58508	0.0752091	0.0851101	0.0893167	0.290842	0.231691	0.320207	5.87213	4.30223e-09	0.545417	2	0.761315	0	5.87213
rs4837866	100128227_TGI_at	GGTA1	T_C	3.67334	4.26855	3.4631	0.0703839	0.0724094	0.0882316	0.258544	0.309083	0.305554	6.5379	6.2389e-11	0.299302	2	0.861008	0	6.5379
rs581403	100128228_TGI_at	LY86	A_G	5.7437	5.43883	4.66526	0.0880608	0.0761875	0.091706	0.505794	0.414371	0.427832	9.0799	0	0.672626	2	0.7144	0	9.0799
rs679563	100128229_TGI_at	PARK7	A_G	-6.64494	-2.95737	-5.94846	0.0675443	0.0698777	0.0688624	-0.448828	-0.206654	-0.409625	-9.04481	0	7.0612	2	0.0292873	0.109374	-4.76996
rs11799784	100128236_TGI_at	C1orf125	C_T	-5.10389	-3.15676	-2.86509	0.0683256	0.0703178	0.0761457	-0.348726	-0.221976	-0.218164	-6.5204	7.01179e-11	2.25202	2	0.324325	0.0253867	-6.09125
rs4623235	100128242_TGI_at	CCND3	A_G	-1.81057	-1.54937	-4.86847	0.0723271	0.0736228	0.0762588	-0.130953	-0.114069	-0.371263	-4.64233	3.44507e-06	7.31706	2	0.0257703	0.120741	-2.4959
rs524994	100128247_TGI_at	CLEC12A	A_C	6.62651	3.11994	5.78242	0.0666421	0.0759857	0.0780515	0.441605	0.237071	0.451327	9.08783	0	5.22659	2	0.0732926	0.0932387	5.51946
rs10232859	100128249_TGI_at	NA	A_G	1.618	2.4416	3.28102	0.112624	0.128817	0.117013	0.182226	0.31452	0.383922	4.17434	2.98851e-05	1.5961	2	0.450206	0	4.17434
rs896364	100128252_TGI_at	NA	C_T	-8.74566	-1.48452	-6.22711	0.0960493	0.100202	0.107441	-0.840014	-0.148752	-0.669047	-9.57412	0	26.369	2	1.87948e-06	0.352967	-2.60719
rs4807542	100128253_TGI_at	GPX4	A_G	-5.35153	-2.70855	-3.18998	0.0981514	0.0909736	0.0948737	-0.525261	-0.246406	-0.302645	-6.3703	1.88654e-10	4.73373	2	0.0937741	0.110624	-4.22582
rs16894480	100128254_TGI_at	PTP4A1	A_C	2.90418	2.21749	3.17797	0.146053	0.141336	0.141369	0.424163	0.313412	0.449267	4.7843	1.71582e-06	0.520454	2	0.770877	0	4.7843
rs10892909	100128259_TGI_at	UBASH3B	A_G	7.74175	5.41109	3.16297	0.086915	0.0850778	0.0994449	0.672874	0.460364	0.314542	9.66768	0	7.6463	2	0.0218589	0.151614	4.77352
rs4084090	100128261_TGI_at	NA	C_T	3.13226	1.9506	3.24779	0.104554	0.193676	0.148331	0.32749	0.377785	0.48175	4.60505	4.12371e-06	0.722557	2	0.696785	0	4.60505
rs4320103	100128266_TGI_at	NA	A_G	-3.02045	-0.932457	-3.06461	0.169361	0.197912	0.184955	-0.511548	-0.184544	-0.566814	-4.19191	2.7661e-05	2.31349	2	0.314508	0.0727342	-3.81827
rs11541393	100128267_TGI_at	RUFY1	G_C	2.36689	2.49556	3.58299	0.124359	0.12877	0.134093	0.294345	0.321353	0.480453	4.81365	1.48202e-06	1.17564	2	0.555538	0	4.81365
rs11867311	100128273_TGI_at	MIS12	C_T	6.57368	5.77491	5.70443	0.0753194	0.0763535	0.0740873	0.495125	0.440934	0.422626	10.4175	0	0.505793	2	0.776548	0	10.4175
rs3867269	100128276_TGI_at	PGM2L1	C_G	5.03616	1.94279	2.1601	0.0687296	0.0725053	0.0835491	0.346133	0.140862	0.180474	5.4771	4.32348e-08	4.71739	2	0.0945437	0.0870073	3.41308
rs12472244	100128277_TGI_at	NA	A_G	2.84468	2.73619	2.73553	0.0851038	0.0860587	0.0930922	0.242093	0.235473	0.254656	4.79126	1.65741e-06	0.0233352	2	0.9884	0	4.79126
rs2985809	100128279_TGI_at	SLC35D1	C_T	-6.82528	-4.97579	-6.51544	0.117705	0.127181	0.128201	-0.803366	-0.632826	-0.835284	-10.6047	0	1.48036	2	0.477027	0	-10.6047
rs4977189	100128281_TGI_at	NA	G_T	-2.41341	-2.59181	-4.0348	0.0715524	0.0758001	0.0761938	-0.172685	-0.196459	-0.307427	-5.16389	2.41871e-07	1.84484	2	0.397557	0	-5.16389
rs6549859	100128284_TGI_at	ZCWPW2	C_T	-2.68591	-2.80328	-3.64948	0.0727389	0.0808642	0.0770422	-0.19537	-0.226685	-0.281164	-5.2442	1.56963e-07	0.664559	2	0.717287	0	-5.2442
rs2647995	100128286_TGI_at	LOC283854	A_G	-3.08572	-1.8957	-2.6244	0.0747722	0.0806423	0.0843456	-0.230726	-0.152873	-0.221356	-4.41514	1.00946e-05	0.571181	2	0.75157	0	-4.41514
rs12594905	100128289_TGI_at	PATL2	A_G	2.41083	1.81408	3.1744	0.205901	0.192204	0.194642	0.496392	0.348673	0.617871	4.25829	2.05998e-05	0.972049	2	0.615067	0	4.25829
rs2888808	100128293_TGI_at	CDK14	C_T	-4.41454	-1.04442	-3.73205	0.0804243	0.08704	0.0789078	-0.355036	-0.0909062	-0.294488	-5.48011	4.2507e-08	5.3518	2	0.0688448	0.106212	-3.22749
rs2654215	100128296_TGI_at	EFTUD1	A_G	-1.97575	-2.90282	-2.67898	0.0725914	0.0735423	0.0780264	-0.143423	-0.21348	-0.209031	-4.33603	1.45077e-05	0.569634	2	0.752152	0	-4.33603
rs613981	100128297_TGI_at	TTC39B	T_C	-4.52583	-1.1523	-1.77464	0.107186	0.119862	0.127087	-0.485107	-0.138118	-0.225534	-4.58077	4.63272e-06	5.14954	2	0.0761714	0.147794	-2.65279
rs1390935	100128299_TGI_at	PPP3CA	A_G	-2.59186	-2.2279	-4.08375	0.0703017	0.0714587	0.0769323	-0.182212	-0.159203	-0.314173	-5.02673	4.9891e-07	2.48782	2	0.288255	0.0359725	-4.57674
rs4759187	100128300_TGI_at	METTL7B	T_C	1.81236	2.87173	2.50251	0.102142	0.0927464	0.100827	0.185118	0.266342	0.25232	4.18879	2.80446e-05	0.381177	2	0.826473	0	4.18879
rs2626626	100128301_TGI_at	NA	A_G	-3.3228	-1.76474	-1.76744	0.0853817	0.096925	0.0977919	-0.283706	-0.171048	-0.172841	-4.08744	4.36163e-05	1.03869	2	0.594909	0	-4.08744
rs454192	100128303_TGI_at	CCDC43	T_C	-3.8812	-0.346889	-3.24054	0.0818753	0.08963	0.100984	-0.317774	-0.0310917	-0.327243	-4.31887	1.56832e-05	6.98927	2	0.0303598	0.14291	-2.29646
rs8100269	100128305_TGI_at	SLC25A23	T_C	6.82402	3.45045	4.82668	0.0646957	0.0778361	0.0802282	0.441484	0.268569	0.387236	8.95673	0	2.94893	2	0.228902	0.0509585	7.19011
rs4658204	100128307_TGI_at	HFM1	C_T	1.89327	4.0258	8.44338	0.147605	0.1368	0.128139	0.279457	0.55073	1.08193	8.76559	0	18.0911	2	0.000117912	0.389396	2.69036
rs11206006	100128313_TGI_at	ZYG11B	A_G	1.43972	4.12707	3.38777	0.0781894	0.077316	0.0842874	0.112571	0.319089	0.285547	5.13748	2.78453e-07	3.99141	2	0.135918	0.0796961	3.65664
rs1384804	100128314_TGI_at	FAM164A	G_T	3.47434	3.59429	5.73644	0.0783392	0.0841919	0.0821592	0.272177	0.302611	0.471301	7.35282	1.94067e-13	3.47919	2	0.175592	0.0701139	5.60143
rs3814810	100128315_TGI_at	KHNYN	C_T	5.83061	6.95764	6.57089	0.232528	0.167368	0.220694	1.35578	1.16449	1.45016	10.879	0	1.16903	2	0.557376	0	10.879
rs4758398	100128319_TGI_at	FAM160A2	A_G	-5.3768	-3.86739	-6.69227	0.142766	0.143252	0.173436	-0.767625	-0.554013	-1.16068	-8.79409	0	7.3057	2	0.0259172	0.248223	-4.84307
rs10843344	100128320_TGI_at	FAR2	T_C	5.80194	3.68844	4.80517	0.0712708	0.077209	0.0820666	0.413509	0.284781	0.394344	8.29693	0	1.6702	2	0.433832	0	8.29693
rs2992735	100128331_TGI_at	KLHDC7A	T_A	7.685	4.38431	3.84503	0.0705606	0.0729286	0.0822899	0.542258	0.319742	0.316408	9.40172	0	6.30531	2	0.0427384	0.110152	5.13988
rs279545	100128334_TGI_at	NA	A_G	7.61322	5.3178	8.3744	0.0869736	0.0820146	0.0783519	0.662149	0.436137	0.65615	12.2944	0	4.9057	2	0.086048	0.0992841	7.8458
rs37440	100128340_TGI_at	DNAJC21	A_G	6.02235	4.41666	3.68104	0.0656383	0.0693684	0.0784152	0.395297	0.306377	0.288649	8.29255	0	1.36308	2	0.505836	0	8.29255
rs1422786	100128345_TGI_at	GALNT10	A_T	3.41861	1.45603	4.50233	0.0669466	0.0722217	0.0729394	0.228864	0.105157	0.328397	5.40876	6.34624e-08	4.75451	2	0.0928049	0.082918	3.50833
rs1540951	100128350_TGI_at	DNAJC15	A_G	6.74818	6.07229	5.01079	0.071156	0.0757034	0.0756606	0.480174	0.459693	0.37912	10.3348	0	1.03289	2	0.596638	0	10.3348
rs3740286	100128351_TGI_at	FAS	C_T	-6.11356	-4.55555	-3.70794	0.0667546	0.0701628	0.0772354	-0.408108	-0.31963	-0.286384	-8.43585	0	1.59933	2	0.44948	0	-8.43585
rs11965529	100128355_TGI_at	HIST1H2AG	T_C	3.27104	2.08891	1.72642	0.391949	0.686773	0.437066	1.28208	1.43461	0.754561	4.03326	5.50086e-05	1.07732	2	0.583531	0	4.03326
rs699639	100128359_TGI_at	ZNF208	C_G	-4.56909	-3.81124	-4.68708	0.0708004	0.0709654	0.0804334	-0.323493	-0.270466	-0.376998	-7.45132	9.23706e-14	0.99161	2	0.60908	0	-7.45132
rs16894540	100128362_TGI_at	ZNF311	C_T	-4.37035	-3.39074	-4.07596	0.08643	0.094248	0.103999	-0.377729	-0.31957	-0.423898	-6.79128	1.11142e-11	0.562541	2	0.754824	0	-6.79128
rs1062010	100128363_TGI_at	FECH	G_T	-12.914	-8.11282	-13.8596	0.0822799	0.101614	0.0865221	-1.06256	-0.824374	-1.19916	-20.5217	0	7.9256	2	0.0190099	0.154436	-10.0231
rs2714335	100128365_TGI_at	SSR1	C_T	-6.68355	-3.49493	-4.11121	0.0682179	0.0743	0.0764167	-0.455938	-0.259673	-0.314165	-8.42667	0	4.10934	2	0.128135	0.074866	-5.74566
rs11862026	100128367_TGI_at	LOC283867	C_T	-5.21766	-5.40995	-3.95145	0.147269	0.148401	0.15318	-0.7684	-0.802845	-0.605282	-8.44838	0	0.971426	2	0.615258	0	-8.44838
rs17767270	100128369_TGI_at	SNAP23	C_T	-4.57358	-1.57779	-2.80561	0.0894466	0.117539	0.109107	-0.409091	-0.185452	-0.306112	-5.51529	3.4821e-08	2.31843	2	0.313732	0.0418106	-4.92441
rs6563	100128371_TGI_at	NOTCH1	A_G	-2.5558	-2.66546	-1.69841	0.0699583	0.0701948	0.0800103	-0.178799	-0.187102	-0.13589	-4.05486	5.01649e-05	0.256915	2	0.879451	0	-4.05486
rs346789	100128380_TGI_at	PRPSAP1	A_C	-4.65105	-3.224	-1.75288	0.0941861	0.096435	0.103831	-0.438064	-0.310906	-0.182002	-5.70049	1.19464e-08	3.34591	2	0.187692	0.0804425	-4.30627
rs5759767	100128381_TGI_at	SNAP29	A_G	7.44832	7.82381	9.87091	0.141543	0.149408	0.115733	1.05426	1.16894	1.14239	14.5398	0	0.358446	2	0.835919	0	14.5398
rs3743809	100128382_TGI_at	CARHSP1	A_G	-7.10446	-4.19513	-3.74299	0.0636602	0.0676907	0.0752002	-0.452272	-0.283971	-0.281474	-8.90789	0	4.36019	2	0.113031	0.0746058	-5.86096
rs17156001	100128387_TGI_at	SUV39H2	C_T	-3.81663	-1.01952	-1.55935	0.16783	0.212606	0.240404	-0.640546	-0.216756	-0.374874	-4.08751	4.36026e-05	2.589	2	0.274035	0.111262	-3.31969
rs9925824	100128388_TGI_at	NA	A_G	13.4906	8.4687	6.93768	0.0649517	0.0798188	0.0868958	0.876236	0.675962	0.602855	17.3639	0	7.50248	2	0.0234886	0.127293	8.44285
rs1013359	100128397_TGI_at	RNF24	C_T	-3.29815	-2.20038	-1.95235	0.12044	0.12788	0.131743	-0.397231	-0.281385	-0.257208	-4.36517	1.27023e-05	0.727249	2	0.695152	0	-4.36517
rs11788361	100128398_TGI_at	KIAA1958	A_G	6.54144	3.176	4.73402	0.109212	0.121799	0.121475	0.714406	0.386834	0.575064	8.52059	0	4.01156	2	0.134556	0.117699	5.88189
rs2494673	100128399_TGI_at	WDR27	C_T	4.05459	0.672491	2.57645	0.129935	0.130659	0.140386	0.526834	0.087867	0.361698	4.20625	2.59639e-05	5.77505	2	0.055714	0.18351	2.48062
rs12708895	100128401_TGI_at	HAS3	T_C	-3.97379	-2.71083	-3.29791	0.0949837	0.0998122	0.101285	-0.377445	-0.270574	-0.334028	-5.79284	6.92057e-09	0.605253	2	0.738875	0	-5.79284
rs4321029	100128407_TGI_at	POU6F1	A_G	3.03391	2.97758	1.59197	0.160043	0.166619	0.188748	0.485556	0.496123	0.300481	4.50046	6.78054e-06	0.740737	2	0.69048	0	4.50046
rs8070014	100128411_TGI_at	FASN	T_G	7.31815	2.92442	3.48607	0.065681	0.0724436	0.077738	0.480663	0.211855	0.271	8.26004	2.22045e-16	8.48556	2	0.0143676	0.129277	3.79417
rs10972784	100128412_TGI_at	GNE	C_T	-5.84473	-5.37219	-7.66161	0.0955322	0.0943528	0.0903604	-0.55836	-0.506881	-0.692306	-10.9628	0	2.16741	2	0.33834	0.027019	-10.4972
rs13220304	100128413_TGI_at	NA	G_A	6.55188	6.32637	7.39361	0.0811431	0.0832675	0.0826548	0.53164	0.526781	0.611118	11.7004	0	0.657885	2	0.719684	0	11.7004
rs2570638	100128414_TGI_at	NA	C_T	-2.81391	-2.76765	-2.91359	0.0717031	0.0735627	0.0754714	-0.201766	-0.203596	-0.219893	-4.8975	9.70645e-07	0.035968	2	0.982177	0	-4.8975
rs9650245	100128418_TGI_at	LOC286191	A_T	5.66907	1.37567	3.58596	0.0921255	0.100234	0.107866	0.522266	0.137889	0.386804	6.30397	2.90119e-10	8.07295	2	0.0176596	0.17403	3.02688
rs10902711	100128419_TGI_at	PAFAH2	C_T	2.1511	2.48399	3.51228	0.070037	0.0763429	0.0824014	0.150657	0.189635	0.289417	4.53934	5.64303e-06	1.68893	2	0.429788	0	4.53934
rs564616	100128420_TGI_at	DAB1	G_A	-4.50152	-1.21361	-0.877085	0.069748	0.0740554	0.0778048	-0.313972	-0.0898741	-0.0682415	-4.02827	5.61891e-05	7.13597	2	0.0282127	0.118259	-1.98657
rs131760	100128423_TGI_at	LOC100144603	A_G	-5.37098	-4.04509	-5.15187	0.0659493	0.0672745	0.0721901	-0.354212	-0.272131	-0.371914	-8.37606	0	1.21076	2	0.545866	0	-8.37606
rs10001509	100128435_TGI_at	NA	G_A	-2.313	-3.21464	-1.41408	0.0731689	0.0702361	0.0770513	-0.169239	-0.225784	-0.108956	-4.092	4.27662e-05	1.25717	2	0.533345	0	-4.092
rs939998	100128440_TGI_at	TANC1	A_G	-2.45404	-2.89087	-1.67668	0.0733647	0.0809801	0.079996	-0.180039	-0.234103	-0.134128	-4.04193	5.30139e-05	0.772791	2	0.679502	0	-4.04193
rs10405539	100128450_TGI_at	ZNF557	A_C	-8.43225	-3.34174	-3.9952	0.080334	0.0883976	0.0973528	-0.677396	-0.295402	-0.388944	-9.4977	0	11.2555	2	0.00359667	0.190216	-3.77158
rs17680597	100128451_TGI_at	CRYBB2	C_T	4.29105	6.21039	5.38994	0.226368	0.191494	0.209188	0.971356	1.18925	1.12751	9.27235	0	0.553119	2	0.758388	0	9.27235
rs12065976	100128453_TGI_at	GNG12	A_G	6.11689	3.9615	5.21377	0.137362	0.117483	0.148209	0.840232	0.465408	0.772728	8.43071	0	5.04158	2	0.0803962	0.164997	5.55709
rs1439287	100128456_TGI_at	FLJ44006	C_T	-2.28606	-0.997155	-4.03795	0.0709344	0.0744651	0.0716487	-0.16216	-0.0742532	-0.289314	-4.28435	1.83277e-05	4.40459	2	0.110549	0.0793125	-2.846
rs11188393	100128457_TGI_at	NA	C_T	-5.34836	-4.66132	-4.55037	0.0694561	0.0722107	0.0758714	-0.371476	-0.336597	-0.345243	-8.42429	0	0.132046	2	0.936109	0	-8.42429
rs10512502	100128458_TGI_at	C17orf60	C_T	4.58842	3.58139	3.5926	0.124215	0.131479	0.156977	0.569949	0.470879	0.563955	6.78268	1.17966e-11	0.350586	2	0.839211	0	6.78268
rs707656	100128460_TGI_at	CEBPA	C_G	-3.90106	-2.97594	-1.96245	0.0931033	0.109577	0.109782	-0.363201	-0.326095	-0.215442	-5.22565	1.73545e-07	1.08949	2	0.57999	0	-5.22565
rs242287	100128463_TGI_at	NA	A_G	4.76005	4.5255	4.58923	0.0693107	0.0688745	0.0791882	0.329923	0.311692	0.363413	7.95565	1.77636e-15	0.245047	2	0.884685	0	7.95565
rs5751204	100128464_TGI_at	C22orf32	C_T	2.4356	2.32744	3.42555	0.0721251	0.0797569	0.0764568	0.175668	0.18563	0.261906	4.70933	2.48529e-06	0.776229	2	0.678335	0	4.70933
rs3791978	100128477_TGI_at	TNS1	G_T	4.31029	3.73007	2.58056	0.0653156	0.0705083	0.0776072	0.281529	0.263001	0.20027	6.24255	4.30497e-10	0.672555	2	0.714425	0	6.24255
rs11057266	100128478_TGI_at	SBNO1	A_G	-3.38833	-1.67887	-2.59572	0.164887	0.191981	0.167252	-0.558693	-0.322311	-0.434141	-4.53199	5.84299e-06	0.885896	2	0.642141	0	-4.53199
rs12972	100128482_TGI_at	ARMC8	C_T	-3.81652	-1.8179	-2.53721	0.103609	0.132563	0.137289	-0.395426	-0.240987	-0.348332	-4.89069	1.00483e-06	0.847724	2	0.654514	0	-4.89069
rs2141543	100128489_TGI_at	LOC148824	T_C	-3.48736	-3.26027	-5.70311	0.073428	0.0843437	0.0871041	-0.25607	-0.274984	-0.496764	-6.94246	3.85336e-12	5.10406	2	0.0779235	0.101448	-4.50133
rs3889509	100128490_TGI_at	L1TD1	C_T	3.4051	6.62378	2.36092	0.179419	0.176852	0.228375	0.61094	1.17143	0.539175	7.47675	7.61613e-14	6.81344	2	0.0331498	0.299766	3.81141
rs4763725	100128492_TGI_at	ETV6	C_A	-4.07672	-2.23302	-4.45343	0.097024	0.107535	0.0979685	-0.395539	-0.240128	-0.436296	-6.33453	2.38063e-10	1.97705	2	0.372126	0	-6.33453
rs17155992	100128497_TGI_at	CDNF	A_G	1.21862	3.40964	2.96849	0.130064	0.12732	0.141196	0.158498	0.434116	0.419138	4.35297	1.34304e-05	2.80261	2	0.246276	0.0840747	3.69667
rs3741981	100128499_TGI_at	OAS2	C_T	-6.16004	-4.6122	-3.40209	0.0665319	0.0776364	0.0775079	-0.409839	-0.358075	-0.263689	-8.3534	0	2.05936	2	0.357121	0.0127018	-8.16104
rs803125	100128501_TGI_at	SMARCE1	T_A	-6.79798	-3.22625	-7.20987	0.0771964	0.0820325	0.0766735	-0.52478	-0.264657	-0.552806	-10.1164	0	7.82824	2	0.0199581	0.134169	-5.00579
rs1891111	100128504_TGI_at	C10orf88	C_T	4.98845	4.84872	6.02001	0.0692121	0.0724242	0.0739094	0.345261	0.351165	0.444935	9.10856	0	1.18107	2	0.55403	0	9.10856
rs6689415	100128506_TGI_at	BCAS2	A_C	-3.09609	-1.66614	-2.16361	0.0643108	0.0737891	0.0781892	-0.199112	-0.122943	-0.169171	-4.08395	4.42774e-05	0.606589	2	0.738382	0	-4.08395
rs8074149	100128508_TGI_at	NPEPPS	A_C	3.45198	2.80139	2.12961	0.0682308	0.0737972	0.0733358	0.235531	0.206735	0.156177	4.8832	1.04378e-06	0.635713	2	0.727707	0	4.8832
rs2254622	100128511_TGI_at	FAM129B	G_T	6.08645	3.98365	3.10437	0.0972177	0.0987778	0.0949606	0.59171	0.393496	0.294793	7.57407	3.61933e-14	4.92242	2	0.0853316	0.117221	4.84965
rs2279247	100128512_TGI_at	EVC	C_T	-1.9748	-3.30315	-3.28101	0.0794594	0.0775953	0.0880626	-0.156917	-0.256309	-0.288934	-4.87936	1.06428e-06	1.40844	2	0.494494	0	-4.87936
rs3802873	100128517_TGI_at	TMPRSS13	A_G	3.95087	3.11522	1.5705	0.0710635	0.0780095	0.0813637	0.280763	0.243017	0.127782	5.13264	2.85707e-07	2.09585	2	0.350665	0.0167903	4.94191
rs10876169	100128523_TGI_at	GALNT6	A_T	-3.73491	-1.98184	-2.60984	0.0670107	0.0758484	0.0762639	-0.250279	-0.150319	-0.199036	-4.91354	8.94455e-07	0.982065	2	0.611994	0	-4.91354
rs12464863	100128526_TGI_at	LOC285141	A_G	-4.062	-2.06959	-3.60431	0.0687135	0.0787545	0.0819193	-0.279114	-0.16299	-0.295263	-5.6747	1.38933e-08	1.70306	2	0.426761	0	-5.6747
rs1061843	100128528_TGI_at	NT5C3L	T_C	-6.77746	-4.4306	-4.38332	0.108487	0.120509	0.140243	-0.735267	-0.533927	-0.614728	-9.15213	0	1.57719	2	0.454483	0	-9.15213
rs7906971	100128533_TGI_at	LOC728190	A_G	2.30437	3.67678	1.41522	0.10461	0.102178	0.116674	0.241061	0.375686	0.16512	4.40371	1.06417e-05	1.95423	2	0.376395	0	4.40371
rs2742621	100128535_TGI_at	UPK3A	A_G	-5.31921	0.220212	-2.71521	0.0674679	0.0710087	0.0793322	-0.358876	0.015637	-0.215403	-4.633	3.60403e-06	14.7541	2	0.000625457	0.182889	-1.64274
rs2427624	100128538_TGI_at	PCMTD2	G_T	3.59971	3.2494	1.97765	0.163104	0.140915	0.168631	0.587127	0.457887	0.333493	5.11715	3.10183e-07	1.17012	2	0.557073	0	5.11715
rs1388970	100128543_TGI_at	FBXO28	A_G	5.09862	4.38061	6.94173	0.0666455	0.0680423	0.0691413	0.3398	0.298067	0.47996	9.44058	0	3.85156	2	0.145762	0.0653658	6.83042
rs1041901	100128547_TGI_at	LOC388889	A_G	-5.10049	-3.33348	-4.71267	0.0812134	0.0851604	0.08761	-0.414228	-0.28388	-0.412877	-7.60542	2.84217e-14	1.55835	2	0.458785	0	-7.60542
rs3087813	100128550_TGI_at	NA	G_T	-6.39604	-3.32423	-4.45781	0.0904079	0.0955602	0.0956004	-0.578252	-0.317664	-0.426169	-8.28285	2.22045e-16	3.98654	2	0.136249	0.0935095	-5.79568
rs11042104	100128552_TGI_at	ST5	C_G	3.33848	2.27697	1.56103	0.0765072	0.0793778	0.0869743	0.255418	0.180741	0.13577	4.2458	2.17812e-05	1.11956	2	0.571336	0	4.2458
rs6873488	100128556_TGI_at	GALNT10	A_G	-3.0962	-2.2324	-1.89947	0.0714554	0.0729124	0.0813604	-0.22124	-0.162769	-0.154542	-4.22619	2.37677e-05	0.485026	2	0.784653	0	-4.22619
rs12027832	100128559_TGI_at	B3GALNT2	A_G	7.47352	2.08209	4.05559	0.0640159	0.0752486	0.0734251	0.478424	0.156674	0.297782	8.32123	0	10.8735	2	0.00435358	0.149008	3.29715
rs3087833	100128564_TGI_at	NA	A_G	3.56795	4.56727	5.93331	0.0797285	0.0800084	0.0804043	0.284467	0.36542	0.477064	8.11065	4.44089e-16	2.91505	2	0.232811	0.0541441	6.72606
rs17486181	100128569_TGI_at	LNPEP	C_A	-8.54479	-1.00802	-1.81307	0.118875	0.190467	0.182732	-1.01576	-0.191995	-0.331305	-8.41242	0	18.1837	2	0.00011258	0.460473	-1.86908
rs9374315	100128570_TGI_at	LAMA4	G_T	2.75375	2.41016	2.27935	0.241297	0.237421	0.278678	0.664472	0.572224	0.635207	4.28768	1.80548e-05	0.0771761	2	0.962147	0	4.28768
rs10926285	100128573_TGI_at	GREM2	C_T	-4.17114	-1.37545	-3.60305	0.0675087	0.0705758	0.0756495	-0.281588	-0.0970734	-0.272569	-5.27905	1.29858e-07	4.34235	2	0.114044	0.0770139	-3.58018
rs3755953	100128574_TGI_at	TMED11P	G_T	0.542532	4.33928	3.05625	0.104538	0.103266	0.104797	0.0567153	0.448102	0.320286	4.60556	4.1135e-06	7.35618	2	0.0252712	0.170519	2.38696
rs613089	100128577_TGI_at	ACP6	C_T	-9.7142	-7.02743	-8.85621	0.0666344	0.0756493	0.0789479	-0.6473	-0.531619	-0.69918	-14.7863	0	2.5179	2	0.283952	0.03744	-13.1679
rs412392	100128579_TGI_at	UHRF1BP1	G_A	-11.6279	-6.90853	-8.14084	0.0626979	0.0719036	0.073071	-0.729042	-0.496748	-0.594859	-15.7095	0	6.08026	2	0.0478287	0.0986745	-8.77497
rs9317650	100128580_TGI_at	PCDH9	A_C	-3.36945	-3.73235	-1.45663	0.0706976	0.0774924	0.0779672	-0.238212	-0.289229	-0.113569	-4.98582	6.16981e-07	2.71759	2	0.25697	0.0451148	-4.24637
rs6775814	100128585_TGI_at	PRSS45	G_T	3.62912	3.71093	3.44088	0.173621	0.198589	0.209912	0.630091	0.736951	0.722284	6.15646	7.439e-10	0.198562	2	0.905488	0	6.15646
rs3747992	100128600_TGI_at	NPHP4	C_T	2.47086	2.86171	5.26346	0.0725545	0.0723824	0.0745439	0.179272	0.207137	0.392359	6.06013	1.36015e-09	4.91947	2	0.0854575	0.0883838	3.90364
[truncated: 15,589 more rows]
